# Supplementary material for: Artificial Intelligence for Prognostic Scores in Oncology: a Benchmarking Study
Source: Front Artif Intell. 2021 Apr 16;4:625573. doi: 10.3389/frai.2021.625573 (PMC8086599; doi:10.3389/frai.2021.625573)
Supplement: Supplementary file 1 [file datasheet1.zip]

Archive with 318 entries (266 files):
- DeepSurv/deepsurv/
- DeepSurv/deepsurv/__init__.py
- DeepSurv/deepsurv/datasets.py
- DeepSurv/deepsurv/deep_surv.py
- DeepSurv/deepsurv/deepsurv_logger.py
- DeepSurv/deepsurv/test.py
- DeepSurv/deepsurv/utils.py
- DeepSurv/deepsurv/viz.py
- DeepSurv/experiments/
- DeepSurv/experiments/cph/
- DeepSurv/experiments/cph/Dockerfile.gaussian
- DeepSurv/experiments/cph/Dockerfile.gbsg
- DeepSurv/experiments/cph/Dockerfile.linear
- DeepSurv/experiments/cph/Dockerfile.metabric
- DeepSurv/experiments/cph/Dockerfile.support
- DeepSurv/experiments/cph/Dockerfile.treatment
- DeepSurv/experiments/cph/Dockerfile.whas
- DeepSurv/experiments/data/
- DeepSurv/experiments/data/gaussian/
- DeepSurv/experiments/data/gaussian/gaussian_survival_data.h5
- DeepSurv/experiments/data/gbsg/
- DeepSurv/experiments/data/gbsg/gbsg_cancer_train_test.h5
- DeepSurv/experiments/data/linear/
- DeepSurv/experiments/data/linear/linear_survival_data.h5
- DeepSurv/experiments/data/linear/logs/
- DeepSurv/experiments/data/linear/logs/tensorboard_/
- DeepSurv/experiments/data/linear/logs/tensorboard_/shared/
- DeepSurv/experiments/data/linear/logs/tensorboard_/shared/data/
- DeepSurv/experiments/data/linear/logs/tensorboard_/shared/data/linear_survival_data.h5_320635bd-e6f6-49f9-ba02-2d2aba6d25d2/
- DeepSurv/experiments/data/linear/logs/tensorboard_/shared/data/linear_survival_data.h5_320635bd-e6f6-49f9-ba02-2d2aba6d25d2/events.out.tfevents.1501950449.ebe916c018ac
- DeepSurv/experiments/data/linear/logs/tensorboard_/shared/data/linear_survival_data.h5_88d7b4e3-5a3b-4380-8b22-7c7a4b0aa1ee/
- DeepSurv/experiments/data/linear/logs/tensorboard_/shared/data/linear_survival_data.h5_88d7b4e3-5a3b-4380-8b22-7c7a4b0aa1ee/events.out.tfevents.1501951016.152ea285d90e
- DeepSurv/experiments/data/linear/logs/tensorboard_/shared/data/linear_survival_data.h5_e215d084-3302-4248-939d-f5e43cfe63b5/
- DeepSurv/experiments/data/linear/logs/tensorboard_/shared/data/linear_survival_data.h5_e215d084-3302-4248-939d-f5e43cfe63b5/events.out.tfevents.1501950494.152ea285d90e
- DeepSurv/experiments/data/linear/logs/tensorboard_/shared/data/linear_survival_data.h5_ea209c15-00d7-4a57-8fc8-046e08038eba/
- DeepSurv/experiments/data/linear/logs/tensorboard_/shared/data/linear_survival_data.h5_ea209c15-00d7-4a57-8fc8-046e08038eba/events.out.tfevents.1501950372.411602be3a6f
- DeepSurv/experiments/data/metabric/
- DeepSurv/experiments/data/metabric/metabric_IHC4_clinical_train_test.h5
- DeepSurv/experiments/data/support/
- DeepSurv/experiments/data/support/logs/
- DeepSurv/experiments/data/support/logs/tensorboard_/
- DeepSurv/experiments/data/support/logs/tensorboard_/shared/
- DeepSurv/experiments/data/support/logs/tensorboard_/shared/data/
- DeepSurv/experiments/data/support/logs/tensorboard_/shared/data/support_train_test.h5_b1f908ae-d03c-4f7c-aab9-ae01ac9d31f7/
- DeepSurv/experiments/data/support/logs/tensorboard_/shared/data/support_train_test.h5_b1f908ae-d03c-4f7c-aab9-ae01ac9d31f7/events.out.tfevents.1501953943.cd9ea224808d
- DeepSurv/experiments/data/support/logs/tensorboard_/shared/data/support_train_test.h5_df8bcb48-c77e-46f8-b33c-112cb940a285/
- DeepSurv/experiments/data/support/logs/tensorboard_/shared/data/support_train_test.h5_df8bcb48-c77e-46f8-b33c-112cb940a285/events.out.tfevents.1501954035.bf1b5f1da709
- DeepSurv/experiments/data/support/support_train_test.h5
- DeepSurv/experiments/data/treatment/
- DeepSurv/experiments/data/treatment/sim_treatment_dataset.h5
- DeepSurv/experiments/data/whas/
- DeepSurv/experiments/data/whas/whas_train_test.h5
- DeepSurv/experiments/deepsurv/
- DeepSurv/experiments/deepsurv/Dockerfile.gaussian
- DeepSurv/experiments/deepsurv/Dockerfile.gbsg
- DeepSurv/experiments/deepsurv/Dockerfile.linear
- DeepSurv/experiments/deepsurv/Dockerfile.metabric
- DeepSurv/experiments/deepsurv/Dockerfile.support
- DeepSurv/experiments/deepsurv/Dockerfile.treatment
- DeepSurv/experiments/deepsurv/Dockerfile.whas
- DeepSurv/experiments/deepsurv/models/
- DeepSurv/experiments/deepsurv/models/gaussian_model_0.json
- DeepSurv/experiments/deepsurv/models/gaussian_model_selu_revision.0.json
- DeepSurv/experiments/deepsurv/models/gaussian_model_selu_revision.1.json
- DeepSurv/experiments/deepsurv/models/gbsg_model_selu_revision.0.json
- DeepSurv/experiments/deepsurv/models/gbsg_selu_adam_model_0.json
- DeepSurv/experiments/deepsurv/models/linear_model_selu_0.json
- DeepSurv/experiments/deepsurv/models/linear_model_selu_revision.0.json
- DeepSurv/experiments/deepsurv/models/linear_model_selu_revision.json
- DeepSurv/experiments/deepsurv/models/metabric_IHC4_clinical_adam_0.json
- DeepSurv/experiments/deepsurv/models/metabric_model_selu_revision.0.json
- DeepSurv/experiments/deepsurv/models/support_model_selu_revision.0.json
- DeepSurv/experiments/deepsurv/models/support_selu_model_adam_0.json
- DeepSurv/experiments/deepsurv/models/treatment_adam_selu_model_0.json
- DeepSurv/experiments/deepsurv/models/treatment_model_selu_revision.0.json
- DeepSurv/experiments/deepsurv/models/whas_model_selu_0.json
- DeepSurv/experiments/deepsurv/models/whas_model_selu_revision.0.json
- DeepSurv/experiments/docker-compose.yml
- DeepSurv/experiments/README.md
- DeepSurv/experiments/rsf/
- DeepSurv/experiments/rsf/Dockerfile.gaussian
- DeepSurv/experiments/rsf/Dockerfile.gbsg
- DeepSurv/experiments/rsf/Dockerfile.linear
- DeepSurv/experiments/rsf/Dockerfile.metabric
- DeepSurv/experiments/rsf/Dockerfile.support
- DeepSurv/experiments/rsf/Dockerfile.treatment
- DeepSurv/experiments/rsf/Dockerfile.whas
- DeepSurv/experiments/scripts/
- DeepSurv/experiments/scripts/cph_run.py
- DeepSurv/experiments/scripts/deepsurv_run.py
- DeepSurv/experiments/scripts/rsf_run.py
- DeepSurv/hyperparam_search/
- DeepSurv/hyperparam_search/box_constraints.0.json
- DeepSurv/hyperparam_search/docker-compose.yaml
- DeepSurv/hyperparam_search/Dockerfile
- DeepSurv/hyperparam_search/hyperparam_search.py
- DeepSurv/hyperparam_search/README.md
- DeepSurv/LICENSE.txt
- DeepSurv/notebooks/
- DeepSurv/notebooks/DeepSurv Example.ipynb
- DeepSurv/notebooks/example_data.csv
- DeepSurv/README.md
- DeepSurv/README.txt
- DeepSurv/requirements.txt
- DeepSurv/setup.py
- DeepSurv/tests/
- DeepSurv/tests/test_deepsurv.py
- missForest/DESCRIPTION
- missForest/inst/
- missForest/inst/CITATION
- missForest/man/
- missForest/man/missForest.Rd
- missForest/man/missForest-package.Rd
- missForest/man/mixError.Rd
- missForest/man/nrmse.Rd
- missForest/man/prodNA.Rd
- missForest/man/varClass.Rd
- missForest/missForest.Rproj
- missForest/NAMESPACE
- missForest/R/
- missForest/R/.Rhistory
- missForest/R/missForest.R
- missForest/R/mixError.R
- missForest/R/nrmse.R
- missForest/R/predict.R
- missForest/R/prodNA.R
- missForest/R/varClass.R
- missForest/README.md
- missForest/vignettes/
- missForest/vignettes/missForest_1.4.pdf
- missForest/vignettes/missForest_1.4.Rnw
- missForest/vignettes/myBib.bib
- paper_analysis/autoencoder/
- paper_analysis/autoencoder/fit_autoencoder.py
- paper_analysis/autoencoder/model_batch.py
- paper_analysis/cox_regularized/
- paper_analysis/cox_regularized/model_batch.R
- paper_analysis/deepsurv/
- paper_analysis/deepsurv/model_batch.py
- paper_analysis/gradient_boosting/
- paper_analysis/gradient_boosting/model_batch.R
- paper_analysis/random_forests/
- paper_analysis/random_forests/model_batch.R
- paper_analysis/ROPRO/
- paper_analysis/ROPRO/model_batch.R
- paper_analysis/ROPRO/predict.R
- paper_analysis/super_learner/
- paper_analysis/super_learner/model_batch.R
- SuperLearner/appveyor.yml
- SuperLearner/codecov.yml
- SuperLearner/DESCRIPTION
- SuperLearner/inst/
- SuperLearner/inst/ChangeLog
- SuperLearner/inst/NEWS
- SuperLearner/inst/python/
- SuperLearner/inst/python/fit_autoencoder.py
- SuperLearner/inst/python/fit_deepsurv.py
- SuperLearner/inst/python/pred_autoencoder.py
- SuperLearner/inst/python/pred_deepsurv.py
- SuperLearner/inst/ToDo
- SuperLearner/Makefile
- SuperLearner/man/
- SuperLearner/man/create.Learner.Rd
- SuperLearner/man/create.SL.xgboost.Rd
- SuperLearner/man/CV.SuperLearner.Rd
- SuperLearner/man/CVFolds.Rd
- SuperLearner/man/listWrappers.Rd
- SuperLearner/man/plot.CV.SuperLearner.Rd
- SuperLearner/man/predict.SL.bartMachine.Rd
- SuperLearner/man/predict.SL.biglasso.Rd
- SuperLearner/man/predict.SL.extraTrees.Rd
- SuperLearner/man/predict.SL.glm.Rd
- SuperLearner/man/predict.SL.glmnet.Rd
- SuperLearner/man/predict.SL.kernelKnn.Rd
- SuperLearner/man/predict.SL.ksvm.Rd
- SuperLearner/man/predict.SL.lda.Rd
- SuperLearner/man/predict.SL.lm.Rd
- SuperLearner/man/predict.SL.qda.Rd
- SuperLearner/man/predict.SL.ranger.Rd
- SuperLearner/man/predict.SL.speedglm.Rd
- SuperLearner/man/predict.SL.speedlm.Rd
- SuperLearner/man/predict.SL.xgboost.Rd
- SuperLearner/man/predict.superlearner.Rd
- SuperLearner/man/recombineCVSL.Rd
- SuperLearner/man/recombineSL.Rd
- SuperLearner/man/SampleSplitSuperLearner.Rd
- SuperLearner/man/SL.bartMachine.Rd
- SuperLearner/man/SL.biglasso.Rd
- SuperLearner/man/SL.cforest.Rd
- SuperLearner/man/SL.extraTrees.Rd
- SuperLearner/man/SL.glm.Rd
- SuperLearner/man/SL.glmnet.Rd
- SuperLearner/man/SL.kernelKnn.Rd
- SuperLearner/man/SL.ksvm.Rd
- SuperLearner/man/SL.lda.Rd
- SuperLearner/man/SL.lm.Rd
- SuperLearner/man/SL.qda.Rd
- SuperLearner/man/SL.ranger.Rd
- SuperLearner/man/SL.speedglm.Rd
- SuperLearner/man/SL.speedlm.Rd
- SuperLearner/man/SL.xgboost.Rd
- SuperLearner/man/summary.CV.SuperLearner.Rd
- SuperLearner/man/SuperLearner.control.Rd
- SuperLearner/man/SuperLearner.CV.control.Rd
- SuperLearner/man/SuperLearner.Rd
- SuperLearner/man/SuperLearnerNews.Rd
- SuperLearner/man/trimLogit.Rd
- SuperLearner/man/write.method.template.Rd
- SuperLearner/man/write.screen.template.Rd
- SuperLearner/man/write.SL.template.Rd
- SuperLearner/NAMESPACE
- SuperLearner/R/
- SuperLearner/R/.Rhistory
- SuperLearner/R/control.R
- SuperLearner/R/create.Learner.R
- SuperLearner/R/CV.SuperLearner.R
- SuperLearner/R/CVFolds.R
- SuperLearner/R/internals.R
- SuperLearner/R/listWrapper.R
- SuperLearner/R/mcSuperLearner.R
- SuperLearner/R/method.R
- SuperLearner/R/old models/
- SuperLearner/R/old models/SL.bartMachine.R
- SuperLearner/R/old models/SL.bayesglm.R
- SuperLearner/R/old models/SL.biglasso.R
- SuperLearner/R/old models/SL.caret.R
- SuperLearner/R/old models/SL.cforest.R
- SuperLearner/R/old models/SL.earth.R
- SuperLearner/R/old models/SL.extraTrees.R
- SuperLearner/R/old models/SL.gam.R
- SuperLearner/R/old models/SL.gbm.R
- SuperLearner/R/old models/SL.glm.R
- SuperLearner/R/old models/SL.glmnet.R
- SuperLearner/R/old models/SL.ipredbagg.R
- SuperLearner/R/old models/SL.kernelKnn.R
- SuperLearner/R/old models/SL.knn.R
- SuperLearner/R/old models/SL.ksvm.R
- SuperLearner/R/old models/SL.lda.R
- SuperLearner/R/old models/SL.leekasso.R
- SuperLearner/R/old models/SL.lm.R
- SuperLearner/R/old models/SL.loess.R
- SuperLearner/R/old models/SL.logreg.R
- SuperLearner/R/old models/SL.mean.R
- SuperLearner/R/old models/SL.nnet.R
- SuperLearner/R/old models/SL.nnls.R
- SuperLearner/R/old models/SL.polymars.R
- SuperLearner/R/old models/SL.qda.R
- SuperLearner/R/old models/SL.randomForest.R
- SuperLearner/R/old models/SL.ranger.R
- SuperLearner/R/old models/SL.ridge.R
- SuperLearner/R/old models/SL.rpart.R
- SuperLearner/R/old models/SL.rpartPrune.R
- SuperLearner/R/old models/SL.speedglm.R
- SuperLearner/R/old models/SL.speedlm.R
- SuperLearner/R/old models/SL.step.R
- SuperLearner/R/old models/SL.svm.R
- SuperLearner/R/old models/SL.template copy.R
- SuperLearner/R/old models/SL.xgboost.R
- SuperLearner/R/plot.CV.SuperLearner.R
- SuperLearner/R/predict.SuperLearner.R
- SuperLearner/R/print.SuperLearner.R
- SuperLearner/R/recombine.R
- SuperLearner/R/SampleSplitSuperLearner.R
- SuperLearner/R/screen.corP.R
- SuperLearner/R/screen.corRank.R
- SuperLearner/R/screen.glmnet.R
- SuperLearner/R/screen.randomForest.R
- SuperLearner/R/screen.SIS.R
- SuperLearner/R/screen.template.R
- SuperLearner/R/screen.ttest.R
- SuperLearner/R/SL.autoencoder.coxph.R
- SuperLearner/R/SL.coxph.glmnet.R
- SuperLearner/R/SL.coxph.R
- SuperLearner/R/SL.deepSurv.R
- SuperLearner/R/SL.gbm.surv.R
- SuperLearner/R/SL.randomForestSRC.R
- SuperLearner/R/SL.RoPRO.R
- SuperLearner/R/SL.template.R
- SuperLearner/R/snowSuperLearner.R
- SuperLearner/R/summary.CV.SuperLearner.R
- SuperLearner/R/SuperLearner.R
- SuperLearner/R/SuperLearnerNews.R
- SuperLearner/R/trimLogit.R
- SuperLearner/R/zzz.R
- SuperLearner/README.md
- SuperLearner/tests/
- SuperLearner/tests/cran/
- SuperLearner/tests/cran/revdep.R
- SuperLearner/tests/testthat.R
- SuperLearner/tests/testthat/
- SuperLearner/tests/testthat/test-bartMachine.R
- SuperLearner/tests/testthat/test-biglasso.R
- SuperLearner/tests/testthat/test-cforest.R
- SuperLearner/tests/testthat/test-createLearner.R
- SuperLearner/tests/testthat/test-extraTrees.R
- SuperLearner/tests/testthat/test-glm.R
- SuperLearner/tests/testthat/test-glmnet.R
- SuperLearner/tests/testthat/test-kernelKnn.R
- SuperLearner/tests/testthat/test-knn.R
- SuperLearner/tests/testthat/test-ksvm.R
[truncated: 18 more entries]
