# Supplementary material for: Artificial Intelligence for Prognostic Scores in Oncology: a Benchmarking Study
Source: Front Artif Intell. 2021 Apr 16;4:625573. doi: 10.3389/frai.2021.625573 (PMC8086599; doi:10.3389/frai.2021.625573)
Supplement: Supplementary file 1 [file datasheet1.zip › DeepSurv/deepsurv/deep_surv.py]

from __future__ import print_function, absolute_import

import lasagne
import numpy
import time
import json
import h5py
import warnings

import theano
import theano.tensor as T

from lifelines.utils import concordance_index

from .deepsurv_logger import DeepSurvLogger

from lasagne.regularization import regularize_layer_params, l1, l2
from lasagne.nonlinearities import rectify,selu,tanh,sigmoid

# theano.config.exception_verbosity='high'
# theano.config.optimizer='None'

class DeepSurv:
    def __init__(self, n_in,
    learning_rate, hidden_layers_sizes = None,
    lr_decay = 0.0, momentum = 0.9,
    L2_reg = 0.0, L1_reg = 0.0,
    activation = "rectify",
    alpha = 0,
    dropout = None,
    batch_norm = False,
    standardize = False,
    ):
        """
        This class implements and trains a DeepSurv model.

        Parameters:
            n_in: number of input nodes.
            learning_rate: learning rate for training.
            lr_decay: coefficient for Power learning rate decay.
            L2_reg: coefficient for L2 weight decay regularization. Used to help
                prevent the model from overfitting.
            L1_reg: coefficient for L1 weight decay regularization
            momentum: coefficient for momentum. Can be 0 or None to disable.
            alpha: coefficient that controls the importance of the c-index.
                Can take values in [0,1].
            hidden_layer_sizes: a list of integers to determine the size of
                each hidden layer.
            activation: a lasagne activation class.
                Default: lasagne.nonlinearities.rectify
            batch_norm: True or False. Include batch normalization layers.
            dropout: if not None or 0, the percentage of dropout to include
                after each hidden layer. Default: None
            standardize: True or False. Include standardization layer after
                input layer.
        """

        self.X = T.fmatrix('x')  # patients covariates
        self.E = T.ivector('e') # the observations vector

        # Default Standardization Values: mean = 0, std = 1
        self.offset = numpy.zeros(shape = n_in, dtype=numpy.float32)
        self.scale = numpy.ones(shape = n_in, dtype=numpy.float32)

        # self.offset = theano.shared(numpy.zeros(shape = n_in, dtype=numpy.float32))
        # self.scale = theano.shared(numpy.ones(shape = n_in, dtype=numpy.float32))

        network = lasagne.layers.InputLayer(shape=(None,n_in),
            input_var = self.X)

        # if standardize:
        #     network = lasagne.layers.standardize(network,self.offset,
        #                                         self.scale,
        #                                         shared_axes = 0)
        self.standardize = standardize

        if activation == 'rectify':
            activation_fn = rectify
        elif activation == 'selu':
            activation_fn = selu
        elif activation == 'tanh':
            activation_fn = tanh
        elif activation == 'sigmoid':
            activation_fn = sigmoid
        else:
            raise IllegalArgumentException("Unknown activation function: %s" % activation)

        # Construct Neural Network
        for n_layer in (hidden_layers_sizes or []):
            if activation_fn == lasagne.nonlinearities.rectify:
                W_init = lasagne.init.GlorotUniform()
            else:
                # TODO: implement other initializations
                W_init = lasagne.init.GlorotUniform()

            network = lasagne.layers.DenseLayer(
                network, num_units = n_layer,
                nonlinearity = activation_fn,
                W = W_init
            )

            if batch_norm:
                network = lasagne.layers.batch_norm(network)

            if not dropout is None:
                network = lasagne.layers.DropoutLayer(network, p = dropout)

        # Combine Linear to output Log Hazard Ratio - same as Faraggi
        network = lasagne.layers.DenseLayer(
            network, num_units = 1,
            nonlinearity = lasagne.nonlinearities.linear,
            W = lasagne.init.GlorotUniform()
        )

        self.network = network
        self.params = lasagne.layers.get_all_params(self.network,
                                                    trainable = True)
        self.hidden_layers = lasagne.layers.get_all_layers(self.network)[1:]

        # Relevant Functions
        self.partial_hazard = T.exp(self.risk(deterministic = True)) # e^h(x)

        if alpha > 1 or alpha < 0:
            raise Exception("Alpha must be between 0 and 1.")

        # Store and set needed Hyper-parameters:
        self.hyperparams = {
            'n_in': n_in,
            'learning_rate': learning_rate,
            'hidden_layers_sizes': hidden_layers_sizes,
            'lr_decay': lr_decay,
            'momentum': momentum,
            'L2_reg': L2_reg,
            'L1_reg': L1_reg,
            'activation': activation,
            'alpha': alpha,
            'dropout': dropout,
            'batch_norm': batch_norm,
            'standardize': standardize
        }

        self.n_in = n_in
        self.learning_rate = learning_rate
        self.lr_decay = lr_decay
        self.L2_reg = L2_reg
        self.L1_reg = L1_reg
        self.momentum = momentum
        self.restored_update_params = None
        self.alpha = alpha

    def _negative_log_likelihood(self, E, deterministic = False):
        """Return the negative average log-likelihood of the prediction
            of this model under a given target distribution.

        .. math::

            \frac{1}{N_D} \sum_{i \in D}[F(x_i,\theta) - log(\sum_{j \in R_i} e^F(x_j,\theta))]
                - \lambda P(\theta)

        where:
            D is the set of observed events
            N_D is the number of observed events
            R_i is the set of examples that are still alive at time of death t_j
            F(x,\theta) = log hazard rate

        Note: We assume that there are no tied event times

        Parameters:
            E (n,): TensorVector that corresponds to a vector that gives the censor
                variable for each example
            deterministic: True or False. Determines if the output of the network
                is calculated determinsitically.

        Returns:
            neg_likelihood: Theano expression that computes negative
                partial Cox likelihood
        """
        risk = self.risk(deterministic)
        hazard_ratio = T.exp(risk)
        log_risk = T.log(T.extra_ops.cumsum(hazard_ratio))
        uncensored_likelihood = risk.T - log_risk
        censored_likelihood = uncensored_likelihood * E
        num_observed_events = T.sum(E)
        neg_likelihood = -T.sum(censored_likelihood) / num_observed_events
        return neg_likelihood

    def _negative_approx_c_index(self, E, deterministic = False):
        """Returns a negative proxy of the C-index. This is used as a partial likelihood when fitting
            the model. The objective is that the fitting tries to maximize the C-index. 

        .. math::

            \frac{1}{N_D} \sum_{i \in D}[F(x_i,\theta) - log(\sum_{j \in R_i} e^F(x_j,\theta))]
                - \lambda P(\theta)
            \frac{1}{|C|} \sum_{(i,j) \in C} \left[ 1 + \frac{\log\sigma(\hat{r_j} - \hat{r_i})}{\log 2} \right]

        where:
            C is the set of all possible combinations of i, j where T_i < T_j and \delta_i = 1
            \hat{r_i} is the predicted risk for patient i
            \sigma() is the sigmoid function 

        Note: We assume that there are no tied event times

        Parameters:
            E (n,): TensorVector that corresponds to a vector that gives the censor
                variable for each example
            deterministic: True or False. Determines if the output of the network
                is calculated determinsitically.

        Returns:
            neg_likelihood: Theano expression that computes negative
                partial Cox likelihood
        """
        risk = self.risk(deterministic)

        # def sigmoid(x):                                        
        #     return 1 / (1 + T.exp(-x))

        def calc_sum_cindex(idx, risk, E):
            if E[idx] != 0: # If the event occured
                # Add the number of cases per i -> we need this to know in the end the total number of cases
                total_groups = T.shape(risk[idx:])[0] 
                
                diff_risk = risk[idx:] - risk[idx]
                sigm_risk = T.nnet.nnet.sigmoid(diff_risk)
                inner_sum = 1 + T.log(sigm_risk) / 0.30102999566
                
                sum_cindex = T.sum(inner_sum)

                return sum_cindex, total_groups
                #return diff_risk, total_groups
            else:
                return T.constant(0), T.constant(0)

        [CI_sum, total_groups], updates = theano.scan(fn=calc_sum_cindex,
                              outputs_info=[None, None],
                              non_sequences=[risk, E],
                              sequences=T.arange(E.shape[0]))

        theano.printing.Print("CI_sum")(CI_sum)

        CI_sum_ = CI_sum.sum()
        total_groups_ = total_groups.sum()

        neg_cindex_likelihood = - 1 / total_groups_ * CI_sum_

        return neg_cindex_likelihood

    def _negative_approx_c_index_vector(self, E, deterministic = False):
        """Returns a negative proxy of the C-index. This is used as a partial likelihood when fitting
            the model. The objective is that the fitting tries to maximize the C-index. 

        .. math::

            \frac{1}{N_D} \sum_{i \in D}[F(x_i,\theta) - log(\sum_{j \in R_i} e^F(x_j,\theta))]
                - \lambda P(\theta)
            \frac{1}{|C|} \sum_{(i,j) \in C} \left[ 1 + \frac{\log\sigma(\hat{r_j} - \hat{r_i})}{\log 2} \right]

        where: 
            C is the set of all possible combinations of i, j where T_i < T_j and \delta_i = 1
            \hat{r_i} is the predicted risk for patient i
            \sigma() is the sigmoid function 

        Note: We assume that there are no tied event times

        Parameters:
            E (n,): TensorVector that corresponds to a vector that gives the censor
                variable for each example
            deterministic: True or False. Determines if the output of the network
                is calculated determinsitically.

        Returns:
            neg_likelihood: Theano expression that computes negative
                partial Cox likelihood
        """
        risk = self.risk(deterministic).T

        # Get the number of training examples from the shape of the event array
        N = E.shape[0]

        # Generate the upper triangular mask. This is used to create matrices that
        # allow us to avoid for-loops in the calculation of the "smooth" C-index
        #upper_triang_mask = T.triu(T.ones((N, N)), 1)

        # These matrices are used to calculate the difference between the risks of
        # patient i and j. The sum in the formula above is in 2 variables, therefore
        # we can speed it up by using matrix algebra.
        #repeat_rows = T.tile(risk, (N, 1))
        # repeat_cols = repeat_rows.T

        ## Determine all the groups of C (see formula above)
        # censor_upper_triang_mask = (upper_triang_mask.T * E).T
        # non_zero_idx_mask = T.nonzero(censor_upper_triang_mask)
        # norm_C = T.sum(censor_upper_triang_mask)

        # Apply mask
        # repeat_rows = repeat_rows * upper_triang_mask
        # repeat_cols = repeat_cols * upper_triang_mask

        # Subtract both matrices and get the risk subtraction
        # subt_risk = repeat_rows - repeat_cols

        # # Remove the sensored rows by multiplying by 0
        # subt_risk_censor = (subt_risk.T * E).T

        # # Get the non-zero positions
        # non_zero_subt_risk = subt_risk_censor[non_zero_idx_mask]

        # # Perform the non-linear operations to the risk
        # non_zero_subt_risk = T.nnet.nnet.sigmoid(non_zero_subt_risk)
        # non_zero_subt_risk = 1 + T.log(non_zero_subt_risk) / T.log(2)

        # # Sum all the risks 
        # risk_sum = norm_C + T.sum(non_zero_subt_risk)

        # # Generate the approx C-index
        # approx_Ci = 1 / norm_C * risk_sum

        # return -approx_Ci

        # Tile the risk vector per row to create a N*N matrix
        repeat_rows = T.tile(risk, (N, 1))

        # Subtract the risk column-wise to obtain the differences in risk between patients
        subt_risk_T = (repeat_rows.T - risk)
        
        # Apply the censoring mask. In the C-index we are only interested in 
        # the risk for patient i if patient i had the event. Please note the indices
        # in the formula in the documentation
        cens_subt_risk = (subt_risk_T * E).T

        # Get only the upper triangular part of the matrix. This eliminates the
        # values where T_j < T_i
        cens_subt_risk_upper_triang = T.triu(cens_subt_risk, 1)

        # Get the coordinated of the non-zero cells in the matrix
        non_zero_idx_mask = T.nonzero(cens_subt_risk_upper_triang)

        # Extract the subtracted risk values (r_j-r_i) from the matrix
        subt_risk_values = cens_subt_risk_upper_triang[non_zero_idx_mask]

        # Apply the sigmoid and log transformations on the subtracted risk
        sigm_risk = T.nnet.nnet.sigmoid(subt_risk_values)
        non_zero_subt_risk = 1 + T.log(sigm_risk) / T.log(2)

        # Sum all the subtracted (after sigmoid and log) risk values
        risk_sum = T.sum(non_zero_subt_risk)

        # Get the number of non-zero risk values
        norm_C = non_zero_subt_risk.shape[0]

        # Determine the approx Ci-value
        approx_Ci = 1 / norm_C * risk_sum

        return -approx_Ci

    def _negative_approx_c_index_mix(self, E, deterministic = False, n = 1000):
        """Returns a negative proxy of the C-index. This is used as a partial likelihood when fitting
            the model. The objective is that the fitting tries to maximize the C-index. 

        .. math::

            \frac{1}{N_D} \sum_{i \in D}[F(x_i,\theta) - log(\sum_{j \in R_i} e^F(x_j,\theta))]
                - \lambda P(\theta)
            \frac{1}{|C|} \sum_{(i,j) \in C} \left[ 1 + \frac{\log\sigma(\hat{r_j} - \hat{r_i})}{\log 2} \right]

        where: 
            C is the set of all possible combinations of i, j where T_i < T_j and \delta_i = 1
            \hat{r_i} is the predicted risk for patient i
            \sigma() is the sigmoid function 

        Note: We assume that there are no tied event times

        Parameters:
            E (n,): TensorVector that corresponds to a vector that gives the censor
                variable for each example
            deterministic: True or False. Determines if the output of the network
                is calculated determinsitically.

        Returns:
            neg_likelihood: Theano expression that computes negative
                partial Cox likelihood
        """
        risk = self.risk(deterministic).T

        print(n)

        def iterate_risk(idx, risk, E, n):

            # Get the number of training examples from the shape of the event array
            N_patients = E.shape[0]

            # Cut the risk and event to the current iteration slices
            risk_slice = risk[idx:(idx+n)]
            E_slice = E[idx:(idx+n)]

            # Tile the risk vector per row to create a N*N matrix
            # Here we DO NOT want to use the sliced array
            repeat_rows = T.tile(risk, (1000, 1))

            # Subtract the risk column-wise to obtain the differences in risk between patients
            subt_risk_T = (repeat_rows.T - risk_slice)
        
            # Apply the censoring mask. In the C-index we are only interested in 
            # the risk for patient i if patient i had the event. Please note the indices
            # in the formula in the documentation
            cens_subt_risk = (subt_risk_T * E_slice).T

            # Get only the upper triangular part of the matrix. This eliminates the
            # values where T_j < T_i
            cens_subt_risk_upper_triang = T.triu(cens_subt_risk, 1+idx)

            # Get the coordinated of the non-zero cells in the matrix
            non_zero_idx_mask = T.nonzero(cens_subt_risk_upper_triang)

            # Extract the subtracted risk values (r_j-r_i) from the matrix
            subt_risk_values = cens_subt_risk_upper_triang[non_zero_idx_mask]

            # Apply the sigmoid and log transformations on the subtracted risk
            sigm_risk = T.nnet.nnet.sigmoid(subt_risk_values)
            non_zero_subt_risk = 1 + T.log(sigm_risk) / T.log(2)

            # Sum all the subtracted (after sigmoid and log) risk values
            risk_sum = T.sum(non_zero_subt_risk)

            # Get the number of non-zero risk values
            norm_C = non_zero_subt_risk.shape[0]

            return risk_sum, norm_C
        
        [risk_list, norm_C_list], updates = theano.scan(fn=iterate_risk,
                              outputs_info=[None, None],
                              non_sequences=[risk, E, n],
                              sequences=T.arange(0, E.shape[0], n))

        risk_sum = risk_list.sum()
        norm_C = norm_C_list.sum()

        # Determine the approx Ci-value
        approx_Ci = 1 / norm_C * risk_sum

        return -approx_Ci

    
    def _get_loss_updates(self,
    L1_reg = 0.0, L2_reg = 0.001,
    update_fn = lasagne.updates.nesterov_momentum,
    max_norm = None, deterministic = False,
    momentum = 0.9,
    **kwargs):
        """
        Returns Theano expressions for the network's loss function and parameter
            updates.

        Parameters:
            L1_reg: float for L1 weight regularization coefficient.
            L2_reg: float for L2 weight regularization coefficient.
            max_norm: If not None, constraints the norm of gradients to be less
                than max_norm.
            deterministic: True or False. Determines if the output of the network
                is calculated determinsitically.
            update_fn: lasagne update function.
                Default: Stochastic Gradient Descent with Nesterov momentum
            **kwargs: additional parameters to provide to update_fn.
                For example: momentum

        Returns:
            loss: Theano expression for a penalized negative log likelihood.
            updates: Theano expression to update the parameters using update_fn.
        """

        # Even though the expressions will generate the same loss, the computation of the 
        # approximate C-index is computationally expensive and it slows the fitting
        # To fix this, we implemented this if statement 
        # if self.alpha != 0:
        #     loss = (
        #         (1 - self.alpha) * self._negative_log_likelihood(self.E, deterministic)
        #         + self.alpha * self._negative_approx_c_index(self.E, deterministic)
        #         + regularize_layer_params(self.network,l1) * L1_reg
        #         + regularize_layer_params(self.network, l2) * L2_reg
        #     )
        # else:
        loss = (
            self._negative_log_likelihood(self.E, deterministic)
            + regularize_layer_params(self.network,l1) * L1_reg
            + regularize_layer_params(self.network, l2) * L2_reg
        )

        if max_norm:
            grads = T.grad(loss,self.params)
            scaled_grads = lasagne.updates.total_norm_constraint(grads, max_norm)
            updates = update_fn(
                scaled_grads, self.params, **kwargs
            )
        else:
            updates = update_fn(
                loss, self.params, **kwargs
            )

        if momentum:
            updates = lasagne.updates.apply_nesterov_momentum(updates, 
                self.params, self.learning_rate, momentum=momentum)

        # If the model was loaded from file, reload params
        if self.restored_update_params:
            for p, value in zip(updates.keys(), self.restored_update_params):
                p.set_value(value)
            self.restored_update_params = None

        # Store last update function to be later saved
        self.updates = updates

        return loss, updates

    def _get_train_valid_fn(self,
    L1_reg, L2_reg, learning_rate,
    **kwargs):
        """
        Builds the loss and update Theano expressions into callable Theano functions.

        Parameters:
            L1_reg: coefficient for L1 weight decay regularization
            L2_reg: coefficient for L2 weight decay regularization. Used to help
                prevent the model from overfitting.
            learning_rate: learning rate coefficient.
            **kwargs: additional parameters to provide to _get_loss_updates.

        Returns:
            train_fn: Theano function that takes a (n, d) array and (n,) vector
                and computes the loss function and updates the network parameters.
                Calculated non-deterministically.
            valid_fn: Theano function that takes a (n, d) array and (n,) vector
                and computes the loss function without updating the network parameters.
                Calcualted deterministically.
        """

        loss, updates = self._get_loss_updates(
            L1_reg, L2_reg, deterministic = False,
            learning_rate=learning_rate, **kwargs
        )
        train_fn = theano.function(
            inputs = [self.X, self.E],
            outputs = loss,
            updates = updates,
            name = 'train'
        )

        valid_loss, _ = self._get_loss_updates(
            L1_reg, L2_reg, deterministic = True,
            learning_rate=learning_rate, **kwargs
        )

        valid_fn = theano.function(
            inputs = [self.X, self.E],
            outputs = valid_loss,
            name = 'valid'
        )
        return train_fn, valid_fn

    def get_concordance_index(self, x, t, e, standardize = False, **kwargs):
        """
        Taken from the lifelines.utils package. Docstring is provided below.

        Parameters:
            x: (n, d) numpy array of observations.
            t: (n) numpy array representing observed time events.
            e: (n) numpy array representing time indicators.

        Returns:
            concordance_index: calcualted using lifelines.utils.concordance_index

        lifelines.utils.concordance index docstring:

        Calculates the concordance index (C-index) between two series
        of event times. The first is the real survival times from
        the experimental data, and the other is the predicted survival
        times from a model of some kind.

        The concordance index is a value between 0 and 1 where,
        0.5 is the expected result from random predictions,
        1.0 is perfect concordance and,
        0.0 is perfect anti-concordance (multiply predictions with -1 to get 1.0)

        Score is usually 0.6-0.7 for survival models.

        See:
        Harrell FE, Lee KL, Mark DB. Multivariable prognostic models: issues in
        developing models, evaluating assumptions and adequacy, and measuring and
        reducing errors. Statistics in Medicine 1996;15(4):361-87.
        """
        if standardize:
            x = self._standardize_x(x)

        compute_hazards = theano.function(
            inputs = [self.X],
            outputs = -self.partial_hazard
        )
        partial_hazards = compute_hazards(x)

        # Check if there were any NaN
        if numpy.isnan(partial_hazards).any():
            warnings.warn("{} observations removed because the predicted risk is NaN.".format(numpy.sum(numpy.isnan(partial_hazards))) )
            index_remove = numpy.logical_not(numpy.isnan(partial_hazards))
            partial_hazards = partial_hazards[index_remove]
            t = t[index_remove]
            e = e[index_remove]

        return concordance_index(t,
            partial_hazards,
            e)

    def get_rsquared(self, x, t, e, standardize = False, **kwargs):

        # This function calculates the likelihood given the model
        def calc_likelihood(risk, e):
            hazard_ratio = numpy.exp(risk)
            log_risk = numpy.log(numpy.cumsum(hazard_ratio, axis = 0))
            uncensored_likelihood = risk - log_risk
            e.shape = (e.shape[0], 1) # We need to define `e` as a vector to do piecewise multiplication 
            censored_likelihood = numpy.multiply(uncensored_likelihood, e)
            num_observed_events = numpy.sum(e)
            likelihood = numpy.sum(censored_likelihood)
            return likelihood

        N = x.shape[0]

        # We need to standardize the predictors if we did so in the training 
        # of the network
        if standardize:
            x = self._standardize_x(x)

        # Sort Input Data for Accurate Likelihood
        sort_idx = numpy.argsort(t)[::-1]
        x = x[sort_idx]
        e = e[sort_idx]
        t = t[sort_idx]

        # Get an array like X but filled with 0. This is used to determine the 
        # intercept likelihood
        x_o = numpy.zeros_like(x)

        # Predict the Risk, i.e., the h(t)
        intercept_risk = self.predict_risk(x_o)
        partial_risk = self.predict_risk(x)

        # Calculate the log-likelihoods
        loglikelihood_intercept = calc_likelihood(intercept_risk, e)
        loglikelihood_full = calc_likelihood(partial_risk, e)

        # Calculate the pseudo-R2 of Cox & Snell (same that is used in coxph in R package `survival`)
        # Cox, D. D.; Snell, E. J. (1989). The Analysis of Binary Data (2nd ed.). Chapman and Hall.
        rsq = 1 - numpy.exp(2/N * (loglikelihood_intercept - loglikelihood_full))

        # Calculate the Max R2. The Cox & Snell R2 does not have a maximum value of 1
        max_rsq = 1 - (numpy.exp(loglikelihood_intercept) ** (2/N))

        return {"rsq": rsq, "max_rsq" : max_rsq}

    def _standardize_x(self, x):
        return (x - self.offset) / self.scale

    # @TODO: implement for varios instances of datasets
    def prepare_data(self,dataset):
        if isinstance(dataset, dict):
            x, e, t = dataset['x'], dataset['e'], dataset['t']

        if self.standardize:
            x = self._standardize_x(x)

        # Sort Training Data for Accurate Likelihood
        sort_idx = numpy.argsort(t)[::-1]
        x = x[sort_idx]
        e = e[sort_idx]
        t = t[sort_idx]

        return (x, e, t)

    def train(self,
    train_data, valid_data= None,
    n_epochs = 500,
    validation_frequency = 250,
    print_log_frequency = 100,
    patience = 2000, improvement_threshold = 0.99999, patience_increase = 2,
    logger = None,
    update_fn = lasagne.updates.nesterov_momentum,
    verbose = True,
    **kwargs):
        """
        Trains a DeepSurv network on the provided training data and evalutes
            it on the validation data.

        Parameters:
            train_data: dictionary with the following keys:
                'x' : (n,d) array of observations (dtype = float32).
                't' : (n) array of observed time events (dtype = float32).
                'e' : (n) array of observed time indicators (dtype = int32).
            valid_data: optional. A dictionary with the following keys:
                'x' : (n,d) array of observations.
                't' : (n) array of observed time events.
                'e' : (n) array of observed time indicators.
            standardize: True or False. Set the offset and scale of
                standardization layey to the mean and standard deviation of the
                training data.
            n_epochs: integer for the maximum number of epochs the network will
                train for.
            validation_frequency: how often the network computes the validation
                metrics. Decreasing validation_frequency increases training speed.
            patience: minimum number of epochs to train for. Once patience is
                reached, looks at validation improvement to increase patience or
                early stop.
            improvement_threshold: percentage of improvement needed to increase
                patience.
            patience_increase: multiplier to patience if threshold is reached.
            logger: None or DeepSurvLogger.
            update_fn: lasagne update function for training.
                Default: lasagne.updates.nesterov_momentum
            **kwargs: additional parameters to provide _get_train_valid_fn.
                Parameters used to provide configurations to update_fn.

        Returns:
            metrics: a dictionary of training metrics that include:
                'train': a list of loss values for each training epoch
                'train_ci': a list of C-indices for each training epoch
                'best_params': a list of numpy arrays containing the parameters
                    when the network had the best validation loss
                'best_params_idx': the epoch at which best_params was found
            If valid_data is provided, the metrics also contain:
                'valid': a list of validation loss values for each validation frequency
                'valid_ci': a list of validation C-indiices for each validation frequency
                'best_validation_loss': the best validation loss found during training
                'best_valid_ci': the max validation C-index found during training
        """
        if logger is None:
            logger = DeepSurvLogger('DeepSurv')

        # Set Standardization layer offset and scale to training data mean and std
        if self.standardize:
            self.offset = train_data['x'].mean(axis = 0)
            self.scale = train_data['x'].std(axis = 0)

        x_train, e_train, t_train = self.prepare_data(train_data)

        if valid_data:
            x_valid, e_valid, t_valid = self.prepare_data(valid_data)

        # Initialize Metrics
        best_validation_loss = numpy.inf
        best_params = None
        best_params_idx = -1
        best_validation_cindex = 0

        # Initialize Training Parameters
        lr = theano.shared(numpy.array(self.learning_rate,
                                    dtype = numpy.float32))
        momentum = numpy.array(0, dtype= numpy.float32)

        train_fn, valid_fn = self._get_train_valid_fn(
            L1_reg=self.L1_reg, L2_reg=self.L2_reg,
            learning_rate=lr,
            momentum = momentum,
            update_fn = update_fn, **kwargs
        )

        start = time.time()
        for epoch in range(n_epochs):
            # Power-Learning Rate Decay
            lr = self.learning_rate / (1 + epoch * self.lr_decay)
            logger.logValue('lr', lr, epoch)

            if self.momentum and epoch >= 10:
                momentum = self.momentum

            loss = train_fn(x_train, e_train)

            logger.logValue('loss', loss, epoch)
            # train_loss.append(loss)

            ci_train = self.get_concordance_index(
                x_train,
                t_train,
                e_train,
            )
            logger.logValue('c-index',ci_train, epoch)
            # train_ci.append(ci_train)

            if valid_data and (epoch % validation_frequency == 0):
                validation_loss = valid_fn(x_valid, e_valid)
                logger.logValue('valid_loss',validation_loss, epoch)

                ci_valid = self.get_concordance_index(
                    x_valid,
                    t_valid,
                    e_valid
                )
                logger.logValue('valid_c-index', ci_valid, epoch)

                if validation_loss < best_validation_loss:
                    # improve patience if loss improves enough
                    if validation_loss < best_validation_loss * improvement_threshold:
                        patience = max(patience, epoch * patience_increase)

                    best_params = [param.copy().eval() for param in self.params]
                    best_params_idx = epoch
                    best_validation_loss = validation_loss

                if ci_valid > best_validation_cindex:
                    bast_validation_cindex = ci_valid
                

            if verbose and (epoch % print_log_frequency == 0):
                if valid_data:
                    ci_valid = self.get_concordance_index(
                        x_valid,
                        t_valid,
                        e_valid
                    )
                    logger.print_progress_bar(epoch, n_epochs, loss, ci_train, ci_valid)
                else:
                    logger.print_progress_bar(epoch, n_epochs, loss, ci_train, None)


            if patience <= epoch:
                break

        if verbose:
            logger.logMessage('Finished Training with %d iterations in %0.2fs' % (
                epoch + 1, time.time() - start
            ))
        logger.shutdown()

        # Return Logger.getMetrics()
        # metrics = {
        #     'train': train_loss,
        #     'best_params': best_params,
        #     'best_params_idx' : best_params_idx,
        #     'train_ci' : train_ci
        # }
        # if valid_data:
        #     metrics.update({
        #         'valid' : valid_loss,
        #         'valid_ci': valid_ci,
        #         'best_valid_ci': max(valid_ci),
        #         'best_validation_loss':best_validation_loss
        #     })
        logger.history['best_valid_loss'] = best_validation_loss
        logger.history['best_params'] = best_params
        logger.history['best_params_idx'] = best_params_idx
        if valid_data:
            logger.history['best_valid_cindex'] = bast_validation_cindex

        return logger.history

    def to_json(self):
        return json.dumps(self.hyperparams)

    def save_model(self, filename, weights_file = None):
        with open(filename, 'w') as fp:
            fp.write(self.to_json())

        if weights_file:
            self.save_weights(weights_file)

    def save_weights(self,filename):
        def save_list_by_idx(group, lst):
            for (idx, param) in enumerate(lst):
                group.create_dataset(str(idx), data=param)

        weights_out = lasagne.layers.get_all_param_values(self.network, trainable=False)
        if self.updates:
            updates_out = [p.get_value() for p in self.updates.keys()]
        else:
            raise Exception("Model has not been trained: no params to save!")

        # Store all of the parameters in an hd5f file
        # We store the parameter under the index in the list
        # so that when we read it later, we can construct the list of
        # parameters in the same order they were saved
        with h5py.File(filename, 'w') as f_out:
            weights_grp = f_out.create_group('weights')
            save_list_by_idx(weights_grp, weights_out)

            updates_grp = f_out.create_group('updates')
            save_list_by_idx(updates_grp, updates_out)

    def load_weights(self, filename):
        def load_all_keys(fp):
            results = []
            for key in fp:
                dataset = fp[key][:]
                results.append((int(key), dataset))
            return results

        def sort_params_by_idx(params):
            return [param for (idx, param) in sorted(params, 
            key=lambda param: param[0])]

        # Load all of the parameters
        with h5py.File(filename, 'r') as f_in:
            weights_in = load_all_keys(f_in['weights'])
            updates_in = load_all_keys(f_in['updates'])

        # Sort them according to the idx to ensure they are set correctly
        sorted_weights_in = sort_params_by_idx(weights_in)
        lasagne.layers.set_all_param_values(self.network, sorted_weights_in, 
            trainable=False)

        sorted_updates_in = sort_params_by_idx(updates_in)
        self.restored_update_params = sorted_updates_in

    def risk(self,deterministic = False):
        """
        Returns a theano expression for the output of network which is an
            observation's predicted risk.

        Parameters:
            deterministic: True or False. Determines if the output of the network
                is calculated determinsitically.

        Returns:
            risk: a theano expression representing a predicted risk h(x)
        """
        return lasagne.layers.get_output(self.network,
                                        deterministic = deterministic)

    def predict_risk(self, x):
        """
        Calculates the predicted risk for an array of observations.

        Parameters:
            x: (n,d) numpy array of observations.

        Returns:
            risks: (n) array of predicted risks
        """
        risk_fxn = theano.function(
            inputs = [self.X],
            outputs = self.risk(deterministic= True),
            name = 'predicted risk'
        )
        return risk_fxn(x)

    def recommend_treatment(self, x, trt_i, trt_j, trt_idx = -1):
        """
        Computes recommendation function rec_ij(x) for two treatments i and j.
            rec_ij(x) is the log of the hazards ratio of x in treatment i vs.
            treatment j.

        .. math::

            rec_{ij}(x) = log(e^h_i(x) / e^h_j(x)) = h_i(x) - h_j(x)

        Parameters:
            x: (n, d) numpy array of observations
            trt_i: treatment i value
            trt_j: treatment j value
            trt_idx: the index of x representing the treatment group column

        Returns:
            rec_ij: recommendation
        """
        # Copy x to prevent overwritting data
        x_trt = numpy.copy(x)

        # Calculate risk of observations treatment i
        x_trt[:,trt_idx] = trt_i
        h_i = self.predict_risk(x_trt)
        # Risk of observations in treatment j
        x_trt[:,trt_idx] = trt_j;
        h_j = self.predict_risk(x_trt)

        rec_ij = h_i - h_j
        return rec_ij

    def plot_risk_surface(self, data, i = 0, j = 1,
        figsize = (6,4), x_lims = None, y_lims = None, c_lims = None):
        """
        Plots the predicted risk surface of the network with respect to two
        observed covarites i and j.

        Parameters:
            data: (n,d) numpy array of observations of which to predict risk.
            i: index of data to plot as axis 1
            j: index of data to plot as axis 2
            figsize: size of figure for matplotlib
            x_lims: Optional. If provided, override default x_lims (min(x_i), max(x_i))
            y_lims: Optional. If provided, override default y_lims (min(x_j), max(x_j))
            c_lims: Optional. If provided, override default color limits.

        Returns:
            fig: matplotlib figure object.
        """
        fig = plt.figure(figsize=figsize)
        X = data[:,i]
        Y = data[:,j]
        Z = self.predict_risk(data)

        if not x_lims is None:
            x_lims = [np.round(np.min(X)), np.round(np.max(X))]
        if not y_lims is None:
            y_lims = [np.round(np.min(Y)), np.round(np.max(Y))]
        if not c_lims is None:
            c_lims = [np.round(np.min(Z)), np.round(np.max(Z))]

        ax = plt.scatter(X,Y, c = Z, edgecolors = 'none', marker = '.')
        ax.set_clim(*c_lims)
        plt.colorbar()
        plt.xlim(*x_lims)
        plt.ylim(*y_lims)
        plt.xlabel('$x_{%d}$' % i, fontsize=18)
        plt.ylabel('$x_{%d}$' % j, fontsize=18)

        return fig

def load_model_from_json(model_fp, weights_fp = None):
    with open(model_fp, 'r') as fp:
        json_model = fp.read()
    print('Loading json model:',json_model)
    hyperparams = json.loads(json_model)

    model = DeepSurv(**hyperparams)

    if weights_fp:
        model.load_weights(weights_fp)

    return model
