# Supplementary material for: Artificial Intelligence for Prognostic Scores in Oncology: a Benchmarking Study
Source: Front Artif Intell. 2021 Apr 16;4:625573. doi: 10.3389/frai.2021.625573 (PMC8086599; doi:10.3389/frai.2021.625573)
Supplement: Supplementary file 1 [file datasheet1.zip › DeepSurv/deepsurv/test.py]

import theano
import theano.tensor as T
import numpy as np

E = T.vector("Event")
risk = T.vector("risk")

# Get the number of training examples from the shape of the event array
N = E.shape[0]

# theano.printing.debugprint(E.shape)

# # Generate the upper triangular mask. This is used to create matrices that
# # allow us to avoid for-loops in the calculation of the "smooth" C-index
# upper_triang_mask = T.triu(T.ones((N, N)), 1)

# # These matrices are used to calculate the difference between the risks of
# # patient i and j. The sum in the formula above is in 2 variables, therefore
# # we can speed it up by using matrix algebra.
# repeat_rows = T.tile(risk, (N, 1))
# repeat_cols = repeat_rows.T

# ## Determine all the groups of C (see formula above)
# censor_upper_triang_mask = (upper_triang_mask.T * E).T
# non_zero_idx_mask = T.nonzero(censor_upper_triang_mask)
# norm_C = T.sum(censor_upper_triang_mask)

# # Apply mask
# repeat_rows_mask = repeat_rows * upper_triang_mask
# repeat_cols_mask = repeat_cols * upper_triang_mask

# # Subtract both matrices and get the risk subtraction
# subt_risk = repeat_rows_mask - repeat_cols_mask

# # Remove the sensored rows by multiplying by 0
# subt_risk_censor = (subt_risk.T * E).T

# # Get the non-zero positions
# #non_zero_idx = T.nonzero(subt_risk_censor)
# non_zero_subt_risk = subt_risk_censor[non_zero_idx_mask]

# # Perform the non-linear operations to the risk
# non_zero_subt_risk = T.nnet.nnet.sigmoid(non_zero_subt_risk)
# non_zero_subt_risk = 1 + T.log(non_zero_subt_risk) / T.log(2)

# # Sum all the risks 
# risk_sum = T.sum(non_zero_subt_risk)

# # Generate the approx C-index
# approx_Ci = 1 / norm_C * risk_sum

repeat_rows = T.tile(risk, (N, 1))

subt_risk_T = (repeat_rows.T - risk)
cens_subt_risk = (subt_risk_T * E).T

cens_subt_risk_upper_triang = T.triu(cens_subt_risk, 1)

non_zero_idx_mask = T.nonzero(cens_subt_risk_upper_triang)

subt_risk_values = cens_subt_risk_upper_triang[non_zero_idx_mask]

sigm_risk = T.nnet.nnet.sigmoid(subt_risk_values)
non_zero_subt_risk = 1 + T.log(sigm_risk) / T.log(2)

norm_C = non_zero_subt_risk.shape[0]

risk_sum = T.sum(non_zero_subt_risk)

approx_Ci = 1 / norm_C * risk_sum

# f1 = theano.function([E], upper_triang_mask)
f1 = theano.function([E, risk], repeat_rows)
f2 = theano.function([E, risk], norm_C)
f3 = theano.function([E, risk], cens_subt_risk_upper_triang)
f4 = theano.function([E, risk], subt_risk_values)
f5 = theano.function([E, risk], approx_Ci)

e = np.array([1,0,1,0])
rsk = np.array([1,2,3,4])

# print(f1(e))
print(f1(e, rsk))
print(f2(e, rsk))
print(f3(e, rsk))
# print(f4(e, rsk))
print(f5(e, rsk))

def sigmoid(x):
  return 1 / (1 + np.exp(-x))

t = lambda x: 1 + np.log(sigmoid(x)) / np.log(2)

print(1/4 * (t(1) + t(2) + t(3) + t(1)))
