# Supplementary material for: Artificial Intelligence for Prognostic Scores in Oncology: a Benchmarking Study
Source: Front Artif Intell. 2021 Apr 16;4:625573. doi: 10.3389/frai.2021.625573 (PMC8086599; doi:10.3389/frai.2021.625573)
Supplement: Supplementary file 1 [file datasheet1.zip › DeepSurv/deepsurv/utils.py]

'''
Utility functions for running DeepSurv experiments
'''

import h5py
import scipy.stats as st
from collections import defaultdict
import numpy as np
import pandas as pd
import copy

import lasagne

def load_datasets(dataset_file):
    datasets = defaultdict(dict)

    with h5py.File(dataset_file, 'r') as fp:
        for ds in fp:
            for array in fp[ds]:
                datasets[ds][array] = fp[ds][array][:]

    return datasets

def format_dataset_to_df(dataset, duration_col, event_col, trt_idx = None):
    xdf = pd.DataFrame(dataset['x'])
    if trt_idx is not None:
        xdf = xdf.rename(columns={trt_idx : 'treat'})

    dt = pd.DataFrame(dataset['t'], columns=[duration_col])
    censor = pd.DataFrame(dataset['e'], columns=[event_col])
    cdf = pd.concat([xdf, dt, censor], axis=1)
    return cdf

def standardize_dataset(dataset, offset, scale):
    norm_ds = copy.deepcopy(dataset)
    norm_ds['x'] = (norm_ds['x'] - offset) / scale
    return norm_ds

def bootstrap_metric(metric_fxn, dataset, N=100):
    def sample_dataset(dataset, sample_idx):
        sampled_dataset = {}
        for (key,value) in dataset.items():
            sampled_dataset[key] = value[sample_idx]
        return sampled_dataset

    metrics = []
    size = len(dataset['x'])

    for _ in range(N):
        resample_idx = np.random.choice(size, size=size, replace = True)
    
        metric = metric_fxn(**sample_dataset(dataset, resample_idx))
        metrics.append(metric)
    
    # Find mean and 95% confidence interval
    mean = np.mean(metrics)
    conf_interval = st.t.interval(0.95, len(metrics)-1, loc=mean, scale=st.sem(metrics))
    return {
        'mean': mean,
        'confidence_interval': conf_interval
    }

def get_optimizer_from_str(update_fn):
    if update_fn == 'sgd':
        return lasagne.updates.sgd
    elif update_fn == 'adam':
        return lasagne.updates.adam
    elif update_fn == 'rmsprop':
        return lasagne.updates.rmsprop

    return None

def calculate_recs_and_antirecs(rec_trt, true_trt, dataset, print_metrics=True):
    if isinstance(true_trt, int):
        true_trt = dataset['x'][:,true_trt]

    # trt_values = zip([0,1],np.sort(np.unique(true_trt)))
    trt_values = enumerate(np.sort(np.unique(true_trt)))
    equal_trt = [np.logical_and(rec_trt == rec_value, true_trt == true_value) for (rec_value, true_value) in trt_values]
    rec_idx = np.logical_or(*equal_trt)
    # original Logic
    # rec_idx = np.logical_or(np.logical_and(rec_trt == 1,true_trt == 1),
    #               np.logical_and(rec_trt == 0,true_trt == 0))

    rec_t = dataset['t'][rec_idx]
    antirec_t = dataset['t'][~rec_idx]
    rec_e = dataset['e'][rec_idx]
    antirec_e = dataset['e'][~rec_idx]

    if print_metrics:
        print("Printing treatment recommendation metrics")
        metrics = {
            'rec_median' : np.median(rec_t),
            'antirec_median' : np.median(antirec_t)
        }
        print("Recommendation metrics:", metrics)

    return {
        'rec_t' : rec_t, 
        'rec_e' : rec_e, 
        'antirec_t' : antirec_t, 
        'antirec_e' : antirec_e
    }
    
