# Supplementary material for: Artificial Intelligence for Prognostic Scores in Oncology: a Benchmarking Study
Source: Front Artif Intell. 2021 Apr 16;4:625573. doi: 10.3389/frai.2021.625573 (PMC8086599; doi:10.3389/frai.2021.625573)
Supplement: Supplementary file 1 [file datasheet1.zip › DeepSurv/experiments/cph/Dockerfile.metabric]

FROM floydhub/dl-docker:cpu

RUN \
  echo "h5py==2.7.0\n\
        lifelines==0.9.4\n\
        logger==1.4\n\
        tensorboard-logger==0.0.3\n\
        numpy>=1.9.0\n\
        matplotlib==2.0.0" > /requirements.txt && \
  pip install -r /requirements.txt

COPY . /

CMD [ "python", "-u", "/scripts/cph_run.py", \
"metabric", \
"/shared/data/metabric_IHC4_clinical_train_test.h5", \
"--results_dir", "/shared/results/"]
