# Supplementary material for: Artificial Intelligence for Prognostic Scores in Oncology: a Benchmarking Study
Source: Front Artif Intell. 2021 Apr 16;4:625573. doi: 10.3389/frai.2021.625573 (PMC8086599; doi:10.3389/frai.2021.625573)
Supplement: Supplementary file 1 [file datasheet1.zip › DeepSurv/experiments/deepsurv/models/gaussian_model_0.json]

{"L2_reg": 4.4249755859375, "dropout": 0.4013037109375, "learning_rate": 0.00031940075434571123, "lr_decay": 0.000317275390625, "momentum": 0.9363432617187499, "batch_norm": true, "standardize": false, "n_in": 10, "hidden_layers_sizes": [17, 17, 17]}
