# Supplementary material for: Artificial Intelligence for Prognostic Scores in Oncology: a Benchmarking Study
Source: Front Artif Intell. 2021 Apr 16;4:625573. doi: 10.3389/frai.2021.625573 (PMC8086599; doi:10.3389/frai.2021.625573)
Supplement: Supplementary file 1 [file datasheet1.zip › DeepSurv/experiments/deepsurv/models/gaussian_model_selu_revision.0.json]

{"learning_rate": 2.2890139399051963e-05, "dropout": 0.2195458984375, "lr_decay": 0.000711728515625, "momentum": 0.91662060546875, "L2_reg": 4.17604736328125, "batch_norm": false, "standardize": false, "n_in": 10, "hidden_layers_sizes": [4, 4, 4], "activation": "selu"}
