# Supplementary material for: Artificial Intelligence for Prognostic Scores in Oncology: a Benchmarking Study
Source: Front Artif Intell. 2021 Apr 16;4:625573. doi: 10.3389/frai.2021.625573 (PMC8086599; doi:10.3389/frai.2021.625573)
Supplement: Supplementary file 1 [file datasheet1.zip › DeepSurv/experiments/deepsurv/models/gaussian_model_selu_revision.1.json]

{"learning_rate": 0.001485675043584323, "dropout": 0.0735595703125, "lr_decay": 0.00024959960937500004, "momentum": 0.93199267578125, "L2_reg": 2.78821044921875, "batch_norm": false, "standardize": false, "n_in": 10, "hidden_layers_sizes": [39, 39, 39], "activation": "selu"}
