# Supplementary material for: Artificial Intelligence for Prognostic Scores in Oncology: a Benchmarking Study
Source: Front Artif Intell. 2021 Apr 16;4:625573. doi: 10.3389/frai.2021.625573 (PMC8086599; doi:10.3389/frai.2021.625573)
Supplement: Supplementary file 1 [file datasheet1.zip › DeepSurv/experiments/deepsurv/models/gbsg_model_selu_revision.0.json]

{"learning_rate": 0.0004991066534650134, "dropout": 0.0783935546875, "lr_decay": 0.000746533203125, "momentum": 0.8255483398437501, "L2_reg": 1.5917993164062498, "batch_norm": false, "standardize": true, "n_in": 7, "hidden_layers_sizes": [20, 20, 20], "activation": "selu"}
