# Supplementary material for: Artificial Intelligence for Prognostic Scores in Oncology: a Benchmarking Study
Source: Front Artif Intell. 2021 Apr 16;4:625573. doi: 10.3389/frai.2021.625573 (PMC8086599; doi:10.3389/frai.2021.625573)
Supplement: Supplementary file 1 [file datasheet1.zip › DeepSurv/experiments/deepsurv/models/gbsg_selu_adam_model_0.json]

{"L2_reg": 6.5512451171875, "dropout": 0.6606318359374999, "learning_rate": 0.153895727328729, "lr_decay": 0.005667089843750001, "momentum": 0.88674658203125, "batch_norm": false, "activation": "selu", "standardize": true, "n_in": 7, "hidden_layers_sizes": [8]}
