# Supplementary material for: Artificial Intelligence for Prognostic Scores in Oncology: a Benchmarking Study
Source: Front Artif Intell. 2021 Apr 16;4:625573. doi: 10.3389/frai.2021.625573 (PMC8086599; doi:10.3389/frai.2021.625573)
Supplement: Supplementary file 1 [file datasheet1.zip › DeepSurv/experiments/deepsurv/models/support_model_selu_revision.0.json]

{"learning_rate": 0.03279227024343838, "dropout": 0.1982763671875, "lr_decay": 0.000645986328125, "momentum": 0.9450444335937499, "L2_reg": 3.54434228515625, "batch_norm": false, "standardize": true, "n_in": 14, "hidden_layers_sizes": [33, 33, 33], "activation": "selu"}
