# Supplementary material for: Artificial Intelligence for Prognostic Scores in Oncology: a Benchmarking Study
Source: Front Artif Intell. 2021 Apr 16;4:625573. doi: 10.3389/frai.2021.625573 (PMC8086599; doi:10.3389/frai.2021.625573)
Supplement: Supplementary file 1 [file datasheet1.zip › DeepSurv/experiments/deepsurv/models/support_selu_model_adam_0.json]

{"L2_reg": 8.1196630859375, "dropout": 0.2553173828125, "learning_rate": 0.047277902766138385, "lr_decay": 0.00257333984375, "momentum": 0.8589028320312501, "batch_norm": false, "activation": "selu", "standardize": true, "n_in": 14, "hidden_layers_sizes": [44]}
