# Supplementary material for: Artificial Intelligence for Prognostic Scores in Oncology: a Benchmarking Study
Source: Front Artif Intell. 2021 Apr 16;4:625573. doi: 10.3389/frai.2021.625573 (PMC8086599; doi:10.3389/frai.2021.625573)
Supplement: Supplementary file 1 [file datasheet1.zip › DeepSurv/experiments/deepsurv/models/treatment_adam_selu_model_0.json]

{"L2_reg": 9.72212890625, "dropout": 0.10884765625000001, "learning_rate": 0.026024993217560365, "lr_decay": 0.00016355468750000002, "momentum": 0.845416015625, "batch_norm": false, "activation": "selu", "standardize": true, "n_in": 11, "hidden_layers_sizes": [45]}
