# Supplementary material for: Artificial Intelligence for Prognostic Scores in Oncology: a Benchmarking Study
Source: Front Artif Intell. 2021 Apr 16;4:625573. doi: 10.3389/frai.2021.625573 (PMC8086599; doi:10.3389/frai.2021.625573)
Supplement: Supplementary file 1 [file datasheet1.zip › DeepSurv/experiments/deepsurv/models/treatment_model_selu_revision.0.json]

{"learning_rate": 0.023222981101264292, "dropout": 0.241298828125, "lr_decay": 0.00022349609375, "momentum": 0.9124150390625, "L2_reg": 4.8699658203125, "batch_norm": false, "standardize": true, "n_in": 11, "hidden_layers_sizes": [20, 20, 20], "activation": "selu"}
