# Supplementary material for: Artificial Intelligence for Prognostic Scores in Oncology: a Benchmarking Study
Source: Front Artif Intell. 2021 Apr 16;4:625573. doi: 10.3389/frai.2021.625573 (PMC8086599; doi:10.3389/frai.2021.625573)
Supplement: Supplementary file 1 [file datasheet1.zip › DeepSurv/experiments/deepsurv/models/whas_model_selu_revision.0.json]

{"learning_rate": 0.023094096518941305, "dropout": 0.017243652343750002, "lr_decay": 0.0009819482421875, "momentum": 0.926554443359375, "L2_reg": 2.364680908203125, "batch_norm": false, "standardize": true, "n_in": 6, "hidden_layers_sizes": [26, 26, 26], "activation": "selu"}
