# Supplementary material for: Artificial Intelligence for Prognostic Scores in Oncology: a Benchmarking Study
Source: Front Artif Intell. 2021 Apr 16;4:625573. doi: 10.3389/frai.2021.625573 (PMC8086599; doi:10.3389/frai.2021.625573)
Supplement: Supplementary file 1 [file datasheet1.zip › DeepSurv/experiments/docker-compose.yml]

cph:
  build: ./cph
  dockerfile: Dockerfile.${EXPERIMENT}
  volumes:
    - ../deepsurv:/DeepSurv/deepsurv
    - ./scripts:/scripts
    - ./data/${EXPERIMENT}:/shared/data
    - ./results/${EXPERIMENT}:/shared/results

deepsurv:
  build: ./deepsurv
  dockerfile: Dockerfile.${EXPERIMENT}
  volumes:
    - ../deepsurv:/DeepSurv/deepsurv
    - ./scripts:/scripts
    - ./data/${EXPERIMENT}:/shared/data
    - ./results/${EXPERIMENT}:/shared/results

rsf:
  build: ./rsf
  dockerfile: Dockerfile.${EXPERIMENT}
  volumes:
    - ../deepsurv:/DeepSurv/deepsurv
    - ./scripts:/scripts
    - ./data/${EXPERIMENT}:/shared/data
    - ./results/${EXPERIMENT}:/shared/results
