# Supplementary material for: Artificial Intelligence for Prognostic Scores in Oncology: a Benchmarking Study
Source: Front Artif Intell. 2021 Apr 16;4:625573. doi: 10.3389/frai.2021.625573 (PMC8086599; doi:10.3389/frai.2021.625573)
Supplement: Supplementary file 1 [file datasheet1.zip › DeepSurv/experiments/scripts/rsf_run.py]

import sys, os
sys.path.append("/DeepSurv/deepsurv")

# Force matplotlib to not use any Xwindows backend.
import matplotlib
matplotlib.use('Agg')
import viz
import utils

import argparse
from collections import defaultdict

import pandas as pd
import numpy as np
import h5py
import uuid

import matplotlib.pyplot as plt
from matplotlib.backends.backend_pdf import PdfPages

# rpy2 lets you run R within Python
import rpy2 
import rpy2.robjects as robjects
from rpy2.robjects.packages import importr
# Run a RandomSurvivalForest
rfSRC = importr('randomForestSRC')

# Converts pandas Dataframes into R Dataframes
from rpy2.robjects import pandas2ri
pandas2ri.activate()

import logging

import time
localtime   = time.localtime()
TIMESTRING  = time.strftime("%m%d%Y%M", localtime)

DURATION_COL = 'time'
EVENT_COL = 'status'

def parse_args():
    parser = argparse.ArgumentParser()
    parser.add_argument('dataset', help='.h5 File containing the train/valid/test datasets')
    parser.add_argument('--treatment_idx', default=None, type=int, help='(Optional) column index of treatment variable in dataset. If present, run treatment visualizations.')
    parser.add_argument('--num_trees', default=100, type=int, help='Hyper-parameter for number of trees to grow')
    parser.add_argument('--results_dir', default='/shared/results', help='Directory to save resulting models and visualizations')
    return parser.parse_args()

def evaluate_model(model, dataset, bootstrap = False, trt_idx = None):
    def ci(model):
        def rsf_ci(**kwargs):
            data = utils.format_dataset_to_df(kwargs, DURATION_COL, EVENT_COL, trt_idx)
            pred_test = rfSRC.predict_rfsrc(model, data)
            return 1 - pred_test.rx('err.rate')[0][-1]
        return rsf_ci

    metrics = {}

    # Calculate c_index
    metrics['c_index'] = ci(model)(**dataset)
    if bootstrap:
        metrics['c_index_bootstrap'] = utils.bootstrap_metric(ci(model), dataset)
    
    return metrics

def rsf_treatment_rec(rfsc, test_tds):
    robjects.r('''
    tree.recommend <- function (treefit, x){ 
      # x is a data frame with a column labeled 'treat';
      #  the treat column is a binary "treatment" with values 0/1
      x.1 <- x
      x.0 <- x
      x.1$treat <- 1
      x.0$treat <- 0
      out.1 <- predict(treefit, x.1)$predicted
      out.0 <- predict(treefit, x.0)$predicted
      recommended <- max.col(cbind(out.1,out.0))
      recommended <- recommended - 1
    #   return(as.factor(recommended))
    }
    ''')
    tree_rec = robjects.r('tree.recommend'); 

    rsf_recs = np.array(tree_rec(rfsc,test_tds))
    return rsf_recs

def save_treatment_rec_visualizations(model, dataset, output_dir, trt_idx = None):
    tds = utils.format_dataset_to_df(dataset, DURATION_COL, EVENT_COL, trt_idx = trt_idx)

    rec_trt = rsf_treatment_rec(model,tds)

    # Reverse recommendations 
    # print(rec_trt)
    # rec_trt = np.logical_not(rec_trt).astype(np.int32)

    rec_dict = utils.calculate_recs_and_antirecs(rec_trt, true_trt = trt_idx, dataset = dataset)

    output_file = os.path.join(output_dir, '_'.join(['rsf', TIMESTRING,'rec_surv.pdf']))
    viz.plot_survival_curves(experiment_name = 'RSF', output_file=output_file, **rec_dict)

def save_model(model, output_dir):
    # TODO this currently breaks
    save_R = robjects.r('save')

    output_file = os.path.join(output_dir, "rsf_model" + str(uuid.uuid4()))
    save_R(rfsc, file = output_file)

if __name__ == '__main__':
    logger = logging.getLogger(__name__)
    logger.setLevel(logging.DEBUG)
    args = parse_args()
    print("Arguments:",args)

    # Load Dataset
    print("Loading datasets: " + args.dataset)
    datasets = utils.load_datasets(args.dataset)

    # Train CPH model
    print("Training RSF Model")
    train_df = utils.format_dataset_to_df(datasets['train'], DURATION_COL, EVENT_COL, trt_idx = args.treatment_idx)
    surv_f = robjects.r("as.formula(Surv(time,status) ~ .)")
    rfsc = rfSRC.rfsrc(surv_f, train_df, ntree=args.num_trees)

    print('Train/Valid C-Index:', 1 - rfsc.rx('err.rate')[0][-1])
    if 'valid' in datasets:
        metrics = evaluate_model(rfsc, datasets['valid'], trt_idx = args.treatment_idx)
        print("Valid metrics: " + str(metrics))

    if 'test' in datasets:
        metrics = evaluate_model(rfsc, datasets['test'], trt_idx = args.treatment_idx, bootstrap=True)
        print("Test metrics: " + str(metrics))

    if args.treatment_idx is not None:
        print("Calculating treatment recommendation survival curvs")
        save_treatment_rec_visualizations(rfsc, datasets['test'], output_dir=args.results_dir,
            trt_idx = args.treatment_idx)

    # Saving models doesn't work 
    # if args.results_dir:
    #     save_model(rfsc, args.results_dir)

    exit(0)
