# Supplementary material for: Artificial Intelligence for Prognostic Scores in Oncology: a Benchmarking Study
Source: Front Artif Intell. 2021 Apr 16;4:625573. doi: 10.3389/frai.2021.625573 (PMC8086599; doi:10.3389/frai.2021.625573)
Supplement: Supplementary file 1 [file datasheet1.zip › DeepSurv/hyperparam_search/box_constraints.0.json]

{
    "learning_rate": [-7,-3],
    "num_nodes": [2,20],
    "num_layers": [1,4],
    "lr_decay": [0.0, 0.001],
    "momentum": [0.8, 0.95],
    "L2_reg": [0.05, 5.0],
    "dropout": [0.0, 0.5]
}
