# Supplementary material for: Artificial Intelligence for Prognostic Scores in Oncology: a Benchmarking Study
Source: Front Artif Intell. 2021 Apr 16;4:625573. doi: 10.3389/frai.2021.625573 (PMC8086599; doi:10.3389/frai.2021.625573)
Supplement: Supplementary file 1 [file datasheet1.zip › DeepSurv/hyperparam_search/docker-compose.yaml]

hp_search:
  build: .
  volumes:
    - ../deepsurv/:/deepsurv
    - ./logs:/shared/logs
