# Supplementary material for: Artificial Intelligence for Prognostic Scores in Oncology: a Benchmarking Study
Source: Front Artif Intell. 2021 Apr 16;4:625573. doi: 10.3389/frai.2021.625573 (PMC8086599; doi:10.3389/frai.2021.625573)
Supplement: Supplementary file 1 [file datasheet1.zip › DeepSurv/notebooks/example_data.csv]

Variable_1	Variable_2	Variable_3	Variable_4	Event	Time
0	3	2	4.6	1	43
0	2	0	1.6	0	52
0	3	0	3.5	1	73
0	3	1	5.1	0	51
0	2	0	1.7	0	51
0	2	1	5.4	0	51
0	3	0	3.4	0	63
0	2	0	1.7	0	50
0	4	1	5.3	1	50
0	2	0	2.4	0	62
0	3	0	3	0	62
0	2	0	1.7	0	37
0	4	1	4.8	0	49
0	3	1	4.6	1	49
0	3	0	3.7	1	15
0	3	0	3.8	0	37
0	4	1	5.2	0	61
0	3	2	5.1	1	32
0	3	0	3.6	0	48
0	4	2	5.2	1	18
0	3	0	3.4	0	60
0	3	1	5.2	0	48
0	4	1	5.1	1	34
0	3	0	3	1	47
0	2	0	1.8	0	47
0	3	1	5.1	0	47
0	1	1	4.9	0	47
0	2	0	2.3	0	47
0	3	0	3.7	0	47
0	2	1	5	1	34
0	3	0	3.1	1	12
0	3	0	3	0	46
0	3	0	3.1	1	1
0	3	0	3.6	0	45
1	4	1	4.9	0	116
0	3	0	3.7	0	56
0	2	0	1.9	0	22
0	3	1	4.8	0	31
0	1	1	4.7	1	111
0	3	0	3	0	43
0	3	0	3.3	0	114
0	2	0	1.7	0	113
0	2	0	2.2	0	40
0	2	0	1.7	0	28
0	4	1	4.9	0	64
0	3	1	5.3	1	11
0	1	0	2.1	0	37
0	1	0	2.5	0	25
0	4	2	5.4	1	29
0	3	0	3.5	0	37
0	3	2	5.4	0	19
0	2	0	2.3	0	20
0	3	1	4.7	0	61
0	3	0	3.6	0	36
0	1	0	1.9	0	60
0	3	0	3.4	1	11
0	3	1	5.1	1	52
0	3	0	3.7	0	35
0	4	2	5.1	0	35
0	3	0	3.2	0	65
0	2	0	1.9	0	82
0	1	0	1.7	0	34
0	1	0	2.1	0	34
0	1	0	1.7	0	34
0	3	1	4.9	0	33
0	3	1	4.5	0	33
0	4	2	5.1	1	28
0	1	0	1.9	0	31
0	3	0	3.4	0	31
0	3	1	4.7	0	43
0	3	1	4.7	0	43
0	3	1	5.1	0	42
0	3	0	3.4	0	42
0	3	2	4.8	1	55
0	3	2	4.8	1	10
0	1	0	2.3	0	41
0	4	1	5	0	5
1	4	2	6.3	1	5
0	4	0	3.3	0	28
0	3	0	3.1	0	88
0	1	0	2.4	0	64
0	1	1	5.3	0	37
0	3	0	3.8	0	87
0	3	1	4.6	1	13
0	3	0	6.1	0	75
0	2	0	1.7	0	27
0	3	0	3	1	11
0	3	0	3.1	1	45
0	2	0	1.6	0	70
0	3	0	3.6	0	25
0	1	0	2	0	60
0	1	1	4.6	0	91
0	3	0	3.4	0	79
0	4	1	5.4	1	11
0	4	0	3.5	0	37
0	1	0	1.6	0	84
0	2	1	5	0	24
0	2	1	5.4	0	66
0	1	0	2.2	1	11
1	1	0	1.5	0	23
0	2	0	2.1	0	35
0	3	1	5.1	0	23
0	2	2	4.7	1	82
0	3	1	4.5	0	46
0	1	0	2.1	0	82
0	2	0	1.6	0	34
0	4	2	6.6	1	9
0	3	2	5	1	45
0	3	1	5.5	1	93
0	3	1	5.4	0	69
1	3	2	4.8	0	52
0	3	1	5.4	0	32
0	3	1	4.8	0	32
0	3	0	3.3	0	82
0	3	1	5	0	66
0	3	0	4	0	92
0	3	1	5.4	0	19
0	4	0	3.7	0	31
0	4	1	4.9	0	90
0	1	0	1.8	0	95
0	2	0	1.6	0	30
0	1	0	2.3	0	73
0	4	2	6.9	1	16
0	3	0	3.5	0	66
0	3	1	4.8	0	29
0	2	0	1.6	0	35
0	3	0	3.1	0	0
0	3	0	3.9	0	52
0	2	0	2.3	1	47
0	4	1	6.4	1	4
0	2	2	4.9	1	3
0	3	0	3.1	0	60
0	3	0	4	0	39
0	3	0	3.5	0	27
0	2	0	2	0	91
0	3	0	3.5	0	26
0	3	1	5.3	1	14
0	4	0	3.7	1	60
0	2	0	2.3	0	50
0	3	0	3.2	0	88
0	3	1	4.6	0	49
0	1	0	1.7	0	71
0	3	0	3.3	0	85
0	4	1	6.9	1	4
0	2	1	4.6	1	37
0	1	0	1.8	0	59
0	3	0	3.7	0	72
0	4	0	3.2	0	73
0	3	1	4.7	1	13
0	3	0	3.8	1	7
0	1	0	2.3	0	84
0	3	1	4.9	0	47
0	1	1	7	1	23
0	3	0	3.2	0	47
2	3	2	6.2	1	15
0	3	0	3.5	0	81
0	1	0	1.6	0	62
0	3	0	3.5	0	58
0	2	0	2.2	0	46
0	3	0	3.3	0	79
0	3	0	3.8	1	39
0	4	0	3.9	1	9
0	3	1	5.4	1	14
0	4	2	6.7	0	5
0	4	0	3.1	0	44
1	3	2	6.2	1	16
0	3	1	5.2	0	44
0	3	2	6.2	1	1
0	3	1	4.6	0	71
0	2	0	1.6	1	20
0	3	1	5.2	0	55
0	3	0	3	1	42
0	2	0	1.6	0	22
0	2	0	2.3	0	54
0	1	0	2.2	0	54
0	3	0	3.2	0	54
0	3	0	3.3	1	35
0	3	0	3.2	1	30
0	3	0	3.8	0	64
0	3	1	7	1	3
0	2	0	2.3	0	63
0	3	2	4.8	1	58
0	3	1	5.1	1	20
0	2	1	4.6	0	14
0	3	2	5.3	0	14
0	4	0	3.7	1	13
0	2	0	1.7	0	49
0	3	0	3.6	0	13
1	3	0	3.6	1	13
0	1	0	1.5	0	51
0	3	0	3.8	0	36
0	3	0	3.5	0	0
0	3	0	3.8	0	36
0	3	0	3.2	0	49
0	3	0	3.8	1	37
0	3	1	4.9	0	35
0	3	2	4.6	0	75
0	3	0	3.3	0	59
0	2	1	5.5	1	67
0	3	0	3.8	0	22
0	3	1	4.7	0	58
0	3	0	3.9	1	57
0	3	2	4.9	1	57
0	3	0	3.6	0	58
0	2	0	1.5	0	45
0	3	0	3.4	0	69
0	1	0	2.4	0	66
0	3	0	3.7	0	44
0	2	1	5.4	0	68
0	2	1	5.2	0	68
0	3	0	3	0	65
0	3	0	3.4	0	31
0	1	1	4.9	0	67
0	3	2	4.9	1	34
0	3	1	4.9	0	52
0	4	2	4.5	0	51
0	2	1	5.2	0	51
0	2	0	2.1	0	51
0	3	1	4.8	0	51
0	3	0	3.2	0	50
0	2	0	2.1	0	50
0	3	1	5	0	50
0	3	1	5.2	0	50
0	3	0	3	0	50
0	2	0	2.2	0	62
0	2	0	2.1	0	49
0	3	0	3.8	0	49
0	3	0	3.8	0	49
0	3	0	3.6	0	49
0	3	1	5.1	0	49
0	2	1	4.7	0	49
0	3	0	3.4	0	49
0	2	0	2.5	1	47
0	2	0	1.9	0	55
0	3	2	4.5	0	48
0	3	0	4	0	48
0	3	0	3.3	0	47
0	3	0	4	0	47
0	3	0	3.4	0	47
0	3	0	3.8	0	47
0	3	1	5	0	47
0	3	2	5.4	1	20
0	3	1	4.5	0	47
0	3	0	3.6	0	46
0	3	0	3.4	0	46
0	3	1	4.5	0	45
0	3	0	3.6	1	34
0	2	0	2	0	45
0	3	1	4.5	0	45
0	4	2	6.7	1	56
0	2	1	5.2	1	40
0	2	0	1.8	0	57
0	3	1	4.8	0	57
0	3	2	5.3	0	44
0	2	0	2.5	0	49
0	2	0	2.3	0	44
0	3	0	3.5	0	56
0	3	0	3.8	0	43
0	3	0	3.1	0	43
0	3	0	3.2	0	50
0	3	0	3.9	0	55
0	2	0	1.9	0	43
0	1	0	1.8	0	43
0	2	0	2.3	0	0
0	2	1	4.6	0	43
0	2	0	2.3	0	41
0	3	0	3.9	1	50
0	3	0	6.5	1	31
0	2	0	2.3	0	47
0	3	0	3.6	0	47
0	3	0	3.5	0	10
0	2	0	2.3	0	41
0	2	0	1.5	0	40
0	3	0	3.7	0	40
0	1	0	2.4	0	37
0	3	1	5.1	1	30
0	3	0	3.5	0	52
0	3	1	6.7	0	46
0	3	0	3.4	0	47
0	3	0	3.1	0	51
0	3	0	3.1	0	51
0	2	0	1.8	0	39
0	2	0	2.1	0	39
0	2	1	4.9	1	40
0	2	0	1.5	0	45
0	3	0	3.8	0	38
0	3	0	3.2	0	44
0	1	0	1.7	0	0
0	3	0	4	0	38
0	3	0	3.4	0	44
0	3	1	5.4	1	34
0	3	0	4	0	37
0	2	0	2.4	0	44
0	2	0	1.8	0	44
0	3	0	3.6	0	37
0	3	0	3.5	0	37
0	3	0	3.4	0	49
0	1	0	2.3	0	49
0	3	0	3.6	0	49
0	3	0	4	0	49
0	3	1	4.9	0	43
0	3	0	3.2	1	35
0	2	0	2.1	1	31
0	2	1	5.2	1	7
0	3	2	5	0	36
0	2	0	1.7	0	36
0	3	2	5.2	0	36
0	3	0	3.2	0	36
0	3	1	4.8	1	9
0	2	0	2.1	0	49
0	2	0	2.1	0	35
0	3	0	3.9	0	47
1	3	0	3.4	0	47
0	3	1	5.4	0	47
0	3	0	3.3	1	33
0	3	0	3.1	1	22
0	2	0	2.4	0	41
0	3	0	3.5	0	46
0	3	2	4.8	0	46
0	3	0	3.2	1	32
0	3	1	6.3	1	34
0	3	1	4.6	1	3
0	3	0	3.4	0	33
0	3	1	5	0	46
0	1	0	1.7	0	40
0	1	0	2.1	0	49
0	2	0	1.6	0	29
0	3	1	4.8	0	47
0	3	0	3.7	0	34
0	3	0	3.7	0	35
0	3	1	4.6	1	34
0	2	0	2.3	0	39
0	3	0	3.3	0	47
0	3	0	3.6	0	0
0	2	0	2	0	38
0	1	0	2.4	1	2
0	3	2	4.5	1	44
0	3	1	5.3	0	34
0	3	0	3	0	36
0	2	0	1.6	0	30
0	1	0	1.7	0	0
0	3	0	3.6	0	37
0	2	1	5.4	0	37
0	3	1	5	1	3
0	3	1	6.4	0	16
0	2	0	1.6	0	37
0	3	0	3.4	0	35
0	3	0	3.5	0	27
0	3	0	3.6	1	37
0	3	0	3.1	0	37
0	3	0	3.5	1	19
0	3	0	3.4	0	37
0	1	0	1.8	0	36
0	3	0	3.3	0	36
0	1	0	2.4	0	36
0	3	0	3	1	32
0	3	0	3.2	0	34
0	3	0	3.2	0	38
0	3	0	3.6	1	35
0	3	2	5.1	1	2
0	2	0	1.6	0	34
0	4	0	3	0	35
0	2	0	2	1	22
0	3	1	4.9	0	34
0	3	0	3.2	0	35
0	3	1	5.4	0	34
0	1	1	4.6	0	38
0	3	2	5	1	16
0	3	0	3	0	31
0	4	0	3.3	0	38
0	3	2	6.3	0	25
0	3	1	5.5	0	39
0	3	2	5.3	1	40
0	3	0	3.5	0	35
0	2	0	2.2	0	33
0	3	0	3.3	0	26
0	3	0	3.4	0	38
0	3	0	3.6	0	22
0	2	1	5	0	23
0	3	2	5.1	1	28
0	1	0	2.4	0	32
0	3	0	3.4	1	18
0	1	0	2.3	0	25
0	3	0	3.7	0	35
0	3	0	3.6	0	25
0	3	0	3.9	0	35
0	2	2	5.2	0	38
0	2	0	2.3	0	22
0	3	1	4.9	0	28
0	3	1	5	0	25
0	3	0	3.7	0	36
0	3	1	4.6	0	30
0	2	1	4.7	0	24
0	3	0	3.1	0	24
0	1	0	1.6	1	14
0	3	2	5.1	1	10
1	3	1	6.6	0	29
0	3	0	3.6	1	2
0	3	1	4.6	1	5
0	3	1	6.1	1	7
0	2	0	2.2	0	23
0	3	2	5.2	1	23
0	3	0	3.1	0	19
0	3	2	5.1	0	19
0	3	2	4.7	1	20
0	1	0	1.5	0	22
0	2	0	2.3	0	21
0	3	0	3.6	0	36
0	3	0	3.5	1	32
0	3	2	6.8	1	34
0	3	0	4	0	19
0	3	0	3.8	0	26
0	3	1	5.5	0	18
0	3	1	4.8	0	32
0	3	2	5.4	1	33
0	1	0	1.6	0	16
0	3	0	3.7	0	23
0	1	0	1.8	0	25
0	2	0	1.8	0	13
0	3	2	5	0	21
0	2	1	5.5	0	18
0	2	0	1.9	0	23
0	2	0	2.1	0	25
0	3	0	3.4	0	25
0	3	1	4.8	0	29
0	3	0	3.6	1	23
0	2	0	2	0	24
0	3	0	3.7	0	17
0	3	2	4.7	1	14
0	1	0	1.8	0	22
0	3	0	4	0	14
0	3	0	6.5	0	22
0	2	0	2	0	16
0	3	0	3.5	0	17
0	3	0	3	0	19
0	3	2	4.8	1	23
0	3	0	4	0	25
0	4	2	5.4	1	0
0	4	1	4.6	0	22
0	3	0	3.6	0	24
0	2	0	2.4	0	21
0	2	0	6.8	0	27
0	2	0	1.6	0	12
0	3	0	3.9	0	25
0	3	0	3.4	0	14
0	3	1	5.2	1	14
0	3	1	5.4	0	22
0	4	0	3.6	0	11
2	4	0	6.7	1	24
0	3	0	3.2	0	21
0	3	1	5.1	0	16
0	4	2	6.6	0	9
0	3	1	5	0	22
0	3	1	4.7	0	10
0	3	1	4.8	0	9
0	3	1	4.6	0	14
0	2	0	2.2	0	25
0	3	0	3.7	1	6
0	3	1	5.3	0	21
0	3	0	3.2	0	12
0	3	1	4.6	0	26
0	3	0	3.1	0	17
0	3	1	5.3	1	7
0	2	0	2.4	0	9
0	3	0	3.6	0	24
0	2	0	2.4	0	22
0	2	0	2.1	0	24
0	2	0	1.9	0	14
0	2	0	2	0	9
0	3	0	3.5	0	22
0	2	1	5.1	0	16
0	2	0	2.2	0	5
1	3	0	6.2	0	7
0	3	1	6.2	0	15
0	3	0	3.3	0	7
0	2	0	1.7	0	5
0	2	0	1.5	1	6
0	2	2	5.5	0	18
0	3	2	5.2	1	7
0	3	0	3.1	0	15
0	2	0	1.6	0	1
0	3	0	3.5	0	11
0	3	1	4.9	0	4
0	3	0	3.9	0	0
0	3	1	5.3	1	2
0	3	1	4.7	1	0
0	3	1	5.1	0	14
0	2	2	4.7	0	4
0	3	1	4.8	0	4
0	3	1	5	0	16
0	3	0	3.8	0	16
0	1	0	2.4	0	4
0	1	0	1.6	0	15
0	3	0	3.3	0	17
0	3	0	3.4	0	14
0	2	0	2.2	0	2
0	3	0	3.5	1	0
0	3	0	3.2	0	0
0	3	2	4.9	0	0
0	3	0	3.6	0	12
0	3	2	4.6	0	3
0	3	1	4.5	0	1
0	3	0	3.2	0	10
0	1	0	1.8	0	6
0	3	0	3.2	0	0
0	2	0	1.9	0	8
0	3	1	4.5	1	9
0	3	1	5.1	0	0
0	3	0	3.2	0	14
0	3	0	3.5	0	10
0	3	1	5.4	0	15
0	3	1	4.6	0	13
0	3	2	4.7	0	8
0	3	0	3.6	0	0
0	3	2	4.5	0	9
0	3	0	3.5	0	11
0	3	1	5.5	1	5
0	3	0	3.2	0	10
0	2	0	1.7	0	0
0	3	0	3.9	0	11
0	3	0	3	0	10
0	3	0	3	1	11
0	3	1	5.3	0	0
0	3	1	4.5	0	8
0	3	2	6.5	1	13
0	1	0	1.6	0	14
0	1	0	1.8	0	2
0	3	1	5.3	0	12
0	3	0	6.3	1	9
0	3	0	3.6	0	6
0	3	0	3.1	0	6
0	1	1	4.7	0	10
0	3	1	5.4	0	6
0	3	1	5	0	11
0	3	2	5	0	0
0	3	0	3.6	0	4
0	3	0	3.2	0	9
0	3	0	3.4	0	10
0	2	0	1.6	0	8
0	3	1	4.6	0	5
0	2	0	1.9	0	7
0	3	2	5.3	1	9
0	3	0	3.9	0	0
0	3	0	3.7	0	7
0	3	0	3.9	0	4
0	3	0	3.7	1	9
0	2	1	4.7	0	1
0	3	1	5.4	0	1
0	3	1	4.9	0	5
2	3	2	4.8	1	6
0	3	0	3.8	0	36
0	1	0	1.7	0	14
0	3	1	5.5	1	26
0	2	1	4.6	0	22
0	3	1	5.2	0	26
0	3	1	5	1	19
0	3	2	4.9	1	19
0	3	1	6	0	62
0	3	2	6.9	1	20
0	3	1	4.7	0	39
0	3	1	5.3	0	64
0	3	1	5	1	71
0	3	1	4.7	0	55
0	4	0	3.5	1	28
0	3	1	7	1	29
0	3	2	5.5	0	75
0	4	1	4.8	1	10
0	3	2	6	1	79
0	3	1	6.7	1	17
0	3	1	5.1	0	133
0	2	0	2.5	0	35
0	3	0	4	0	47
0	3	0	3.7	0	1
0	1	0	2.1	0	34
0	3	2	5	0	43
0	2	0	2	1	37
0	3	0	3.9	0	34
0	3	0	4	0	48
0	2	0	2	0	36
0	3	0	3.4	0	36
0	4	2	5.3	1	9
0	3	1	4.9	1	10
0	2	0	1.7	0	10
0	3	0	3.7	0	11
0	4	2	5.2	0	12
0	3	0	3.1	0	13
0	3	1	6.5	0	13
0	3	0	3.1	0	12
0	3	0	3.1	0	9
0	4	1	5.5	0	9
0	3	0	3.2	0	14
0	2	0	2.3	0	12
0	3	1	4.7	0	10
0	3	0	4	0	12
0	2	0	2	0	8
0	3	0	3.3	0	16
0	2	0	2.3	0	16
0	3	2	4.9	0	17
0	3	1	4.8	1	4
0	3	0	3.1	1	16
0	3	1	5.3	0	15
0	3	0	3	0	43
0	3	0	3.5	0	18
0	3	0	3.4	0	18
0	2	0	2	0	20
0	3	0	3.2	1	13
0	3	1	5.3	0	56
0	3	0	3.3	0	56
0	3	1	4.8	1	33
0	3	2	4.8	0	12
0	3	0	3.2	0	10
0	4	1	6.8	1	0
0	3	0	3.4	0	11
0	2	0	1.6	0	11
0	3	2	6.4	1	11
0	3	0	3.4	0	13
0	3	1	4.7	0	11
0	2	0	2.3	0	14
0	2	0	2.3	0	15
0	3	0	3.2	0	13
0	3	0	4	0	13
0	3	2	4.9	0	15
0	2	0	2.4	0	22
0	3	0	3.3	0	16
0	3	0	3.9	0	29
0	1	0	1.8	0	14
0	3	1	4.9	0	12
0	2	0	2.5	0	15
0	4	1	6.2	0	17
0	2	0	2.2	0	15
0	3	1	5	0	15
0	3	1	6.6	1	1
0	3	0	3.3	1	11
0	3	0	3.1	0	32
0	3	0	3.8	0	30
0	3	1	5.3	0	23
0	3	1	5.4	0	22
0	2	1	5.4	0	29
0	3	0	3	0	13
0	3	1	5.2	0	27
0	1	1	4.6	0	8
0	4	1	4.9	0	26
0	4	1	6.9	0	25
0	2	0	2.4	0	37
0	2	0	1.8	0	20
0	3	0	3.6	0	23
0	2	0	1.7	0	124
0	3	1	6.3	0	2
0	3	0	3.5	0	83
0	4	0	3.7	0	0
0	1	0	2.3	1	10
0	2	0	2.4	0	0
0	3	1	4.7	0	22
0	3	0	3.5	0	51
0	4	2	4.9	0	16
1	3	0	3.9	1	16
1	3	1	4.5	0	85
0	3	1	5	1	23
0	3	0	3.3	0	58
0	3	1	5.1	0	109
0	3	2	6.5	0	19
0	2	0	1.5	0	19
0	3	0	3.7	0	18
0	2	0	1.8	1	13
0	3	1	4.6	0	18
0	3	0	3.5	0	21
0	3	2	5.1	0	0
0	3	1	6.9	0	33
1	3	2	5.4	1	6
0	2	0	1.5	0	27
0	3	0	3.4	0	14
0	3	0	3.2	0	1
0	4	2	6.7	0	0
0	2	0	1.5	0	16
0	3	0	3.1	0	0
0	3	1	5.4	1	11
0	2	0	2.4	0	12
0	3	0	4	1	27
1	4	2	6.4	1	7
0	3	0	3	0	13
0	4	1	4.6	0	5
0	3	0	3	0	26
0	3	0	3	1	84
0	3	0	3.8	1	33
0	2	0	1.7	0	80
0	3	0	3	0	18
0	4	0	7	1	9
0	3	2	5.4	0	19
0	3	0	3.1	0	19
0	4	2	4.7	1	3
0	3	2	4.8	0	16
0	4	1	6.5	0	13
0	4	1	6.3	0	13
0	3	0	3.1	0	18
0	3	0	3.5	0	18
0	4	1	4.6	0	43
0	3	2	5.5	0	29
0	3	0	3.7	0	33
0	2	0	2.4	0	31
0	4	0	3.9	1	59
0	3	0	3.4	1	3
0	3	0	3.2	0	70
0	3	2	5.4	1	34
0	2	0	1.6	0	26
0	3	1	4.7	0	19
0	3	1	5.4	0	21
0	3	2	5.4	0	78
0	3	0	3.4	0	7
0	3	1	5	0	21
0	2	0	1.7	0	25
0	1	0	2.1	0	26
0	3	1	5.2	0	31
0	4	2	6.2	0	12
0	2	1	4.7	0	14
0	4	2	6.8	1	1
0	2	0	1.7	0	52
0	2	0	1.7	0	44
0	3	2	6.6	0	26
0	3	0	3.6	0	25
0	3	1	5.3	0	25
0	4	0	3.8	0	3
0	3	0	3.8	0	21
0	3	0	3.5	0	20
0	3	1	4.9	0	21
0	3	2	4.8	1	3
0	3	1	4.9	0	16
0	3	1	4.9	0	18
0	3	1	4.5	0	16
0	3	0	4	0	16
0	3	1	5	0	16
0	3	0	3.2	0	9
0	3	0	3.2	0	12
0	3	1	4.7	0	11
0	3	1	7	1	10
0	3	1	5.1	0	17
0	3	0	3.6	0	49
0	3	0	3.2	1	35
0	3	1	6.4	1	12
0	3	0	3.3	0	36
0	4	2	5.4	1	2
0	3	0	3.9	0	37
0	3	0	3.3	0	38
0	4	1	5.1	1	6
0	3	2	5	0	12
1	3	1	5.2	1	34
0	1	1	4.5	0	26
0	3	2	4.6	0	2
0	3	1	5	1	19
1	4	2	5	1	21
0	3	1	4.8	0	25
0	3	0	3.7	1	50
0	2	0	2.4	0	21
0	2	0	1.6	0	40
0	3	0	3.8	0	1
1	4	2	6.2	1	10
1	3	1	6.9	0	40
0	4	0	3.2	0	0
0	3	0	3.1	1	37
0	2	1	5	1	26
0	3	1	5.4	0	33
0	3	2	5.2	1	20
0	3	0	3.3	0	1
0	3	1	5.4	1	25
0	3	2	5.4	0	31
0	2	0	1.5	0	31
0	3	0	3.9	0	12
0	3	1	4.6	0	32
0	3	2	5.4	1	6
0	2	1	5.3	0	15
0	3	0	3.5	0	15
0	4	0	3.9	0	35
0	3	0	3.8	0	22
0	1	0	1.6	0	15
0	3	1	5.3	0	17
0	2	0	1.5	0	1
0	4	1	4.9	0	42
0	3	2	5.2	0	27
0	3	0	3.8	0	38
0	3	0	3.2	0	18
0	4	1	4.6	0	18
0	3	2	5.2	0	34
0	3	0	3.5	0	30
0	2	0	2.3	0	19
0	3	0	3.3	0	38
0	3	0	3.9	0	14
0	3	1	4.7	0	27
0	2	0	2.4	0	19
0	3	0	3.5	0	0
0	3	0	3.4	0	24
0	2	0	2.2	0	34
1	4	1	6.4	0	13
1	3	1	6.1	1	40
0	3	1	5.3	0	16
0	2	0	2.2	0	22
0	3	0	3.6	0	34
0	2	2	4.9	0	21
0	3	0	3.8	0	24
0	3	1	5	0	26
0	4	0	3.1	0	33
0	4	1	6.6	0	24
0	3	0	3.1	0	13
0	1	0	2.4	0	31
0	1	0	1.7	0	18
1	4	2	6	0	0
0	3	2	6	0	30
1	3	2	6.3	1	13
0	2	0	2.3	0	17
0	3	0	3.8	0	53
0	3	0	3.4	0	30
0	3	0	3.4	0	30
0	3	1	5.3	0	31
0	2	0	2.2	0	31
0	3	0	3.3	0	1
0	2	0	2.3	0	32
0	2	0	2.4	0	36
0	3	0	3.6	0	33
0	3	0	4	0	17
0	3	2	5.2	1	12
0	2	1	5.5	1	13
0	3	0	3	0	37
0	3	0	3.1	0	39
0	3	0	3.6	0	16
0	3	0	3.4	0	18
0	3	0	3.8	0	25
0	3	0	3	0	33
0	3	0	3.3	0	0
0	3	0	3.9	1	25
0	3	0	3.7	1	5
0	3	2	4.7	0	0
0	3	0	3.4	0	27
1	3	2	6	0	0
1	4	1	6.5	0	0
1	3	2	6.8	1	13
1	3	1	6.4	0	19
0	3	0	3.2	0	37
1	4	2	6.8	0	0
0	3	1	4.9	0	6
1	3	2	6.1	0	15
0	2	1	4.7	0	47
0	3	0	3.9	0	47
0	3	0	3.3	0	50
0	3	1	4.6	0	1
0	2	0	1.8	0	14
0	3	0	3.6	0	54
0	3	0	3.8	0	7
1	4	2	6.7	0	6
0	3	0	4	0	78
0	3	0	3.8	0	61
0	3	2	5.1	0	20
0	3	0	3.1	0	14
0	3	2	4.9	0	20
1	2	0	2	1	3
0	2	0	2.4	0	23
0	3	0	3.8	1	3
0	3	0	3	0	18
0	2	0	1.6	0	24
0	3	2	5.1	1	4
0	2	0	2.1	0	21
0	3	2	5.4	0	34
0	2	0	2	0	14
0	2	0	1.6	0	1
0	3	2	5.1	0	13
0	2	0	2.3	0	26
0	3	0	3.3	0	29
0	3	0	3.1	0	29
0	3	0	3.3	0	34
0	2	0	1.5	0	19
0	3	0	3.1	0	0
0	2	0	1.8	0	19
0	3	1	4.7	0	8
0	3	0	3.8	0	36
0	3	0	3.4	0	37
0	3	0	3.9	0	24
0	3	1	4.6	0	9
0	3	0	3.5	0	1
0	3	0	3.8	1	27
0	2	0	2.2	0	1
0	4	0	4	1	2
0	3	0	3.6	0	64
0	3	0	3.9	0	63
0	3	1	4.9	0	10
0	3	1	4.6	1	55
0	4	1	5.4	1	8
0	3	2	5.1	1	14
0	4	1	4.7	0	20
0	3	1	5.1	0	29
0	3	0	3.1	1	17
0	3	0	3.9	0	34
0	2	0	1.7	0	30
0	3	1	5.1	0	32
0	3	1	4.6	0	32
0	3	0	3.9	0	37
0	4	0	3.8	0	33
0	3	0	3.7	0	33
0	3	2	5.3	0	35
0	3	0	3.7	1	31
0	2	0	1.8	1	32
0	4	0	6.9	1	10
0	4	1	6.6	1	13
0	3	0	3.1	1	38
0	3	0	3.6	0	35
0	3	0	3.9	0	45
0	3	1	4.8	0	42
0	3	0	3.9	0	43
0	3	2	6.7	1	40
0	3	1	4.6	0	47
0	3	2	6.5	1	40
0	3	2	6.6	1	37
0	1	0	2.2	0	43
0	3	0	3.6	1	11
0	3	0	3.6	0	34
0	3	2	5	1	28
0	4	2	6	0	30
0	2	1	5.4	0	20
0	3	0	3.4	1	40
0	3	2	4.8	0	66
0	3	0	3.2	0	12
0	3	0	3.3	0	12
0	3	0	3.3	0	32
0	1	0	1.8	0	8
0	2	0	2.3	0	7
0	3	2	4.7	0	1
0	2	0	2.2	1	40
0	3	0	3.2	0	34
0	3	0	3.5	0	34
0	3	0	3.7	0	34
0	3	0	3.1	0	50
0	2	0	2.1	0	12
0	3	2	5.2	0	6
1	4	1	5.3	0	0
0	3	2	5.1	0	0
1	3	1	6.3	0	1
0	3	0	3.2	0	16
0	3	2	5.4	0	20
0	3	0	3.2	0	14
0	3	1	5.1	0	20
0	3	2	5.1	0	21
0	2	0	1.7	0	8
0	3	1	4.8	0	1
0	3	1	5	0	30
0	2	0	1.6	0	33
0	2	0	1.9	0	1
0	2	0	1.9	0	20
0	2	0	2.1	0	1
0	3	1	5.4	0	18
0	3	0	3.6	1	35
0	2	0	1.7	0	17
0	2	0	2.2	0	18
0	3	1	4.9	0	35
0	3	0	3.1	0	14
0	2	0	1.8	0	1
0	3	0	3.4	0	48
0	3	1	5.5	0	25
0	3	0	3.7	0	32
0	3	1	4.8	0	20
0	3	2	5.1	1	26
0	3	0	3.6	0	36
0	3	2	6	0	14
1	4	2	6.4	0	1
0	3	0	4	0	17
0	3	0	3.4	0	0
1	3	2	6.4	1	0
0	3	0	3	0	46
0	2	0	2.4	0	14
0	3	1	4.8	0	6
0	3	0	3.7	1	26
0	3	0	3.8	1	4
0	3	0	3.9	0	37
0	2	0	2	0	16
0	1	0	2	1	17
1	3	2	6.3	0	9
0	3	0	3.6	0	1
0	3	1	4.7	0	0
1	2	0	6.9	0	31
0	3	0	3.3	0	0
0	3	0	3.7	0	0
0	3	1	5.2	0	1
1	4	2	6.5	1	27
1	2	1	6.8	1	19
0	3	0	3.5	0	62
0	2	0	2.4	0	41
0	3	1	5.4	1	26
0	3	2	6.8	0	12
0	2	1	5.4	0	26
0	3	1	5.5	0	148
0	4	1	5.4	1	1
0	3	0	3.7	1	12
0	3	0	3.9	1	7
0	3	0	3.8	0	13
0	3	0	3.6	0	12
0	3	1	5.2	0	13
0	3	0	3.1	0	13
0	3	0	3.5	0	12
0	3	0	3.5	0	12
0	3	0	3.7	0	12
0	3	0	3.4	0	13
0	3	0	3.9	0	107
0	3	0	3.6	0	52
0	2	0	1.7	0	1
0	3	1	4.6	0	1
0	2	0	1.7	0	1
1	3	0	6.5	0	19
0	3	0	3.4	0	85
0	2	0	2.4	0	58
0	2	0	1.8	0	35
0	3	0	3.8	0	1
0	2	0	2.4	0	37
1	3	0	6.1	0	1
0	3	2	5.3	1	8
1	3	1	6.7	0	37
0	1	0	1.8	0	1
0	1	0	1.8	0	13
0	2	0	1.6	0	21
0	1	0	1.6	0	50
0	3	2	4.6	0	117
0	3	0	3.6	0	13
0	3	0	3.1	0	4
0	2	0	1.8	0	41
0	2	0	2.3	1	33
