# Supplementary material for: Artificial Intelligence for Prognostic Scores in Oncology: a Benchmarking Study
Source: Front Artif Intell. 2021 Apr 16;4:625573. doi: 10.3389/frai.2021.625573 (PMC8086599; doi:10.3389/frai.2021.625573)
Supplement: Supplementary file 1 [file datasheet1.zip › DeepSurv/requirements.txt]

h5py>=2.7.0
lifelines>=0.9.4
logger==1.4
Optunity>=1.1.1
tensorboard_logger>=0.0.3
lasagne==0.2.dev1
theano>=0.8.2
