# Supplementary material for: Artificial Intelligence for Prognostic Scores in Oncology: a Benchmarking Study
Source: Front Artif Intell. 2021 Apr 16;4:625573. doi: 10.3389/frai.2021.625573 (PMC8086599; doi:10.3389/frai.2021.625573)
Supplement: Supplementary file 1 [file datasheet1.zip › DeepSurv/setup.py]

from setuptools import setup

with open('README.txt') as file:
    long_description = file.read()

setup(name='deepsurv',
    version='0.2.1',
    description='Deep Cox Proportional Hazards Network for deep learning and survival analysis.',
    keywords = "survival analysis deep learning cox regression",
    url='https://github.com/jaredleekatzman/DeepSurv',
    author='Jared Katzman',
    author_email='jaredleekatzman@gmail.com',
    license='MIT',
    long_description = long_description,
    classifiers=[
        "Development Status :: 3 - Alpha",
        "Intended Audience :: Developers",
        "Intended Audience :: Science/Research",
        "Programming Language :: Python",
        "Topic :: Scientific/Engineering",
    ],
    packages=['deepsurv'],
    install_requires=[
        'theano>=0.8.2',
        'lasagne==0.2.dev1',
        'lifelines>=0.9.2',
        'tensorboard_logger>=0.0.3'
    ],
    # test_suite = 'nose.collector',
    # test_require = ['nose','lasagne','theano']
)
