# Supplementary material for: Artificial Intelligence for Prognostic Scores in Oncology: a Benchmarking Study
Source: Front Artif Intell. 2021 Apr 16;4:625573. doi: 10.3389/frai.2021.625573 (PMC8086599; doi:10.3389/frai.2021.625573)
Supplement: Supplementary file 1 [file datasheet1.zip › missForest/DESCRIPTION]

Package: missForest
Type: Package
Title: Nonparametric Missing Value Imputation using Random Forest
Version: 1.4
Date: 2013-12-31
Author: Daniel J. Stekhoven <stekhoven@stat.math.ethz.ch>
Maintainer: Daniel J. Stekhoven <stekhoven@stat.math.ethz.ch>
Depends: randomForest,foreach,itertools
Suggests: doParallel
Description: The function 'missForest' in this package is used to
        impute missing values particularly in the case of mixed-type
        data. It uses a random forest trained on the observed values of
        a data matrix to predict the missing values. It can be used to
        impute continuous and/or categorical data including complex
        interactions and non-linear relations. It yields an out-of-bag
        (OOB) imputation error estimate without the need of a test set
        or elaborate cross-validation. It can be run in parallel to 
        save computation time.
License: GPL (>= 2)
URL: http://www.r-project.org, https://github.com/stekhoven/missForest
