# Supplementary material for: Artificial Intelligence for Prognostic Scores in Oncology: a Benchmarking Study
Source: Front Artif Intell. 2021 Apr 16;4:625573. doi: 10.3389/frai.2021.625573 (PMC8086599; doi:10.3389/frai.2021.625573)
Supplement: Supplementary file 1 [file datasheet1.zip › missForest/inst/CITATION]

citHeader("To cite package 'missForest' or its original article in publications use:")

year <- sub(".*(2[[:digit:]]{3})-.*", "\\1", meta$Date, perl = TRUE)
vers <- paste("R package version", meta$Version)

citEntry(entry = "Manual",
         title = "missForest: Nonparametric Missing Value Imputation using Random Forest",
         author = as.person("Daniel J. Stekhoven"),
         year = year,
         note = vers,

         textVersion =
         paste0("Daniel J. Stekhoven (",
                year,
                "). missForest: Nonparametric Missing Value Imputation using Random Forest. ",
                vers, "."))

citEntry(entry = "Article",
         title = "MissForest - non-parametric missing value imputation for mixed-type data",
         author = personList(as.person("Daniel J. Stekhoven"),
                             as.person("Peter Buehlmann")),
		 journal = "Bioinformatics",
		 volume = "28",
		 number = "1",
		 pages = "112--118",
         year = "2012",
         publisher = "Oxford Univ Press",

         textVersion =
         paste("Stekhoven D. J., & Buehlmann, P. (2012).",
			   "MissForest - non-parametric missing value imputation for mixed-type data.",
			   "Bioinformatics, 28(1), 112-118."))
