# Supplementary material for: Artificial Intelligence for Prognostic Scores in Oncology: a Benchmarking Study
Source: Front Artif Intell. 2021 Apr 16;4:625573. doi: 10.3389/frai.2021.625573 (PMC8086599; doi:10.3389/frai.2021.625573)
Supplement: Supplementary file 1 [file datasheet1.zip › missForest/NAMESPACE]

# NAMESPACE for the R package 'missForest'
# Created 2012-02-20 by D. Stekhoven
# Updated last 2013-12-21

# Export all names
exportPattern(".")

# Import all packages listed as Imports or Depends
import(
  randomForest,
  foreach,
  itertools
)

S3method(predict, missForest)
