# Supplementary material for: Artificial Intelligence for Prognostic Scores in Oncology: a Benchmarking Study
Source: Front Artif Intell. 2021 Apr 16;4:625573. doi: 10.3389/frai.2021.625573 (PMC8086599; doi:10.3389/frai.2021.625573)
Supplement: Supplementary file 1 [file datasheet1.zip › missForest/R/nrmse.R]

##
## MissForest - nonparametric missing value imputation for mixed-type data
##
## This R script contains the the function to compute the normalized root mean
## squared error.
##
## Author: D.Stekhoven, stekhoven@stat.math.ethz.ch
##############################################################################

nrmse <- function(ximp, xmis, xtrue){
  mis <- is.na(xmis)
  sqrt(mean((ximp[mis] - xtrue[mis])^{2}) / var(xtrue[mis]))
}
