# Supplementary material for: Artificial Intelligence for Prognostic Scores in Oncology: a Benchmarking Study
Source: Front Artif Intell. 2021 Apr 16;4:625573. doi: 10.3389/frai.2021.625573 (PMC8086599; doi:10.3389/frai.2021.625573)
Supplement: Supplementary file 1 [file datasheet1.zip › missForest/R/predict.R]

predict.missForest <- function(model, newdata){

    n <- nrow(newdata)
    p <- ncol(newdata)

    ## perform initial S.W.A.G. on newdata (mean imputation)
    newdata.imp <- newdata
    varType <- character(p)
    for (t.co in 1:p) {
        if (is.numeric(newdata[[t.co]])) {
            varType[t.co] <- 'numeric'
            newdata.imp[is.na(newdata[,t.co]),t.co] <- mean(newdata[,t.co], na.rm = TRUE)
            next()
        } 
        if (is.factor(newdata[[t.co]])) {
        varType[t.co] <- 'factor'
        ## take the level which is more 'likely' (majority vote)
        max.level <- max(table(newdata.imp[[t.co]]))
        ## if there are several classes which are major, sample one at random
        class.assign <- sample(names(which(max.level == summary(newdata.imp[[t.co]]))), 1)
        ## it shouldn't be the NA class
        if (class.assign != "NA's") {
            newdata.imp[is.na(newdata[[t.co]]),t.co] <- class.assign
        } else {
            while (class.assign == "NA's") {
            class.assign <- sample(names(which(max.level ==
                                                summary(newdata.imp[[t.co]]))), 1)
            }
            newdata.imp[is.na(newdata[[t.co]]),t.co] <- class.assign
        }
        next()
        }
        stop(sprintf('column %s must be factor or numeric, is %s', names(newdata)[t.co], class(newdata[[t.co]])))
    }

    ## extract missingness pattern
    NAloc <- is.na(newdata)            # where are missings

    forest.list <- model$RF.list

    # Remove NULL iterations from the forest list
    names(forest.list) <- seq_along(forest.list)
    forest.list[sapply(forest.list, is.null)] <- NULL

    for(forest.list.iter in forest.list){
        # Remove NULLs
        names(forest.list.iter) <- seq_along(forest.list.iter)
        forest.list.iter[sapply(forest.list.iter, is.null)] <- NULL
        results <- lapply(names(forest.list.iter), function(idx) {
           
            varInd <- as.numeric(idx)

            RF <- forest.list.iter[[idx]]

            obsi <- !NAloc[, varInd] # which i's are observed
            misi <- NAloc[, varInd] # which i's are missing
            obsY <- newdata.imp[obsi, varInd] # training response
            obsX <- newdata.imp[obsi, seq(1, p)[-varInd]] # training variables
            misX <- newdata.imp[misi, seq(1, p)[-varInd]] # prediction variables
            typeY <- varType[varInd]

            # Only perform imputation if there are missing values for this variable
            if(nrow(misX) > 0) {
                if (typeY == 'numeric'){
                    misY <- predict(RF, misX)
                } 

                rm(RF)
                gc()
                #### I Removed Categorical Vars, since we do not use them here ####
                return(list(varInd = varInd, misY = misY))
            } else {
                return(list(varInd = varInd, misY = obsY))
            }
            
        })
        ## update the master copy of the data
        for (res in results) {
            misi <- NAloc[,res$varInd]
            newdata.imp[misi, res$varInd] <- res$misY
        }
    }

    return(newdata.imp)

}
