# Supplementary material for: Artificial Intelligence for Prognostic Scores in Oncology: a Benchmarking Study
Source: Front Artif Intell. 2021 Apr 16;4:625573. doi: 10.3389/frai.2021.625573 (PMC8086599; doi:10.3389/frai.2021.625573)
Supplement: Supplementary file 1 [file datasheet1.zip › missForest/vignettes/myBib.bib]

@article{anderson35,
  author = 	 {Anderson, E.},
  title = 	 {The irises of the Gaspe Peninsula},
  journal = 	 {Bulletin of the American Iris Society},
  year = 	 {1935},
  volume = 	 {59},
  pages = 	 {2-5}
}

@article{breiman01,
  title={{Random forests}},
  author={Breiman, L.},
  journal={Machine learning},
  volume={45},
  number={1},
  pages={5-32},
  issn={0885-6125},
  year={2001},
  publisher={Springer}
}


@Manual{doParallel,
  title = {doParallel: Foreach parallel adaptor for the parallel package},
  author = {{Revolution Analytics} and Steve Weston},
  year = {2013},
  note = {R package version 1.0.6},
  url = {http://CRAN.R-project.org/package=doParallel},
}


@Manual{foreach,
  title = {foreach: Foreach looping construct for R},
  author = {{Revolution Analytics} and Steve Weston},
  year = {2013},
  note = {R package version 1.4.1},
  url = {http://CRAN.R-project.org/package=foreach},
}


@Manual{itertools,
  title = {itertools: Iterator Tools},
  author = {Steve Weston and Hadley Wickham},
  year = {2010},
  note = {R package version 0.1-1},
  url = {http://CRAN.R-project.org/package=itertools},
}


@article{little85,
  title={{Maximum likelihood estimation for mixed continuous and categorical data with missing values}},
  author={Little, R.J.A. and Schluchter, M.D.},
  journal={Biometrika},
  volume={72},
  number={3},
  pages={497-512},
  issn={0006-3444},
  year={1985},
  publisher={Biometrika Trust}
}


@book{little87,
  title={{Statistical Analysis with Missing Data}},
  author={Little, R.J.A. and Rubin, D.B.},
  year={1987},
  isbn={0-471-80254-9},
  publisher={Wiley New York}
}


@article{oba03,
  title={{A Bayesian missing value estimation method for gene expression profile data}},
  author={Oba, S. and Sato, M. and Takemasa, I. and Monden, M. and Matsubara, K. and Ishii, S.},
  journal={Bioinformatics},
  volume={19},
  number={16},
  pages={2088-2096},
  issn={1367-4803},
  year={2003},
  publisher={Oxford Univ Press}
}


@inproceedings{rubin78,
  title={{Multiple imputations in sample surveys-a phenomenological Bayesian approach to nonresponse}},
  author={Rubin, D.B.},
  booktitle={Proceedings of the Survey Research Methods Section, American Statistical Association},
  pages={20-34},
  year={1978}
}


@inproceedings{rubin90,
  title={{Efficiently creating multiple imputations for incomplete multivariate normal data}},
  author={Rubin, D.B. and Schafer, J.L.},
  booktitle={Proceedings of the Statistical Computing Section of the American Statistical Association},
  pages={83-88},
  year=1990
}


@book{schafer97,
  title={{Analysis of Incomplete Multivariate Data}},
  author={Schafer, J.L.},
  isbn={0-412-04061-1},
  year={1997},
  publisher={Chapman \& Hall}
}


@article{staedler10b,
  title={{Pattern Alternating Maximization Algorithm for High-Dimensional Missing Data}},
  author={St\"adler, N. and B\"uhlmann, P.},
  journal={Arxiv preprint arXiv:1005.0366},
  year={2010}
}

@article{stekhoven11,
  title = 	 {{MissForest - nonparametric missing value imputation for
                  mixed-type data}},
  author = 	 {Stekhoven, D.J. and B\"uhlmann, P.},
  journal={Bioinformatics},
  year = 	 {2012},
  note = {doi: 10.1093/bioinformatics/btr597},
  publisher={Oxford Univ Press}
}


@article{troyanskaya01,
  title={{Missing value estimation methods for DNA microarrays}},
  author={Troyanskaya, O. and Cantor, M. and Sherlock, G. and Brown, P. and Hastie, T. and Tibshirani, R. and Botstein, D. and Altman, R.B.},
  journal={Bioinformatics},
  volume={17},
  number={6},
  pages={520-525},
  issn={1367-4803},
  year={2001},
  publisher={Oxford Univ Press}
}

@Article{breslow80,
  author = 	 {Breslow, N. E. and Day, N. E.},
  title = 	 {Statistical Methods in Cancer Research. 1: The Analysis of Case-Control Studies},
  journal = 	 {IARC Lyon / Oxford University Press},
  year = 	 {1980}
}

@misc{UCI10 ,
author = "A. Frank and A. Asuncion",
year = "2010",
title = "{UCI} Machine Learning Repository",
url = "http://archive.ics.uci.edu/ml",
institution = "University of California, Irvine, School of Information and Computer Sciences" }
