# Supplementary material for: Artificial Intelligence for Prognostic Scores in Oncology: a Benchmarking Study
Source: Front Artif Intell. 2021 Apr 16;4:625573. doi: 10.3389/frai.2021.625573 (PMC8086599; doi:10.3389/frai.2021.625573)
Supplement: Supplementary file 1 [file datasheet1.zip › paper_analysis/autoencoder/fit_autoencoder.py]

# Setup

# Seed value
seed_value=12345

# 1. Set `PYTHONHASHSEED` environment variable at a fixed value
import os
os.environ['PYTHONHASHSEED']=str(seed_value)
os.environ['KERAS_BACKEND'] = 'tensorflow'

# 2. Set `python` built-in pseudo-random generator at a fixed value
import random
random.seed(seed_value)

# 3. Set `numpy` pseudo-random generator at a fixed value
import numpy as np
np.random.seed(seed_value)

# 4. Set `tensorflow` pseudo-random generator at a fixed value
import tensorflow as tf
tf.set_random_seed(seed_value)

from tensorflow import keras
from keras.layers import Input, Dense
from keras.models import Model, Sequential, load_model
from keras.callbacks import ModelCheckpoint, TensorBoard

# 5. Configure a new global `tensorflow` session
from keras import backend as K
session_conf = tf.ConfigProto(intra_op_parallelism_threads=1, inter_op_parallelism_threads=1)
sess = tf.Session(graph=tf.get_default_graph(), config=session_conf)
K.set_session(sess)

import sys
import pandas as pd
import sklearn
from sklearn.model_selection import train_test_split
from sklearn import preprocessing
import matplotlib.pyplot as plt

import lifelines

#
## Check if Tensorflow is running in a GPU env
#

#from keras import backend as K
from tensorflow.python.client import device_lib

sess = tf.Session(config=tf.ConfigProto(log_device_placement=True))
K.tensorflow_backend._get_available_gpus()
print(device_lib.list_local_devices())

wd_store_autoencoder = "
    ### PUT HERE FOLDER TO SAVE AUTOENCODER ###
"

def fit_autoencoder(train):

    # Separate the train into train and validation
    msk = np.random.rand(len(train)) < 0.9
    validation = train[~msk]
    train = train[msk]

    dropVar = [
        ### PUT HERE ANY ID VARIABLES OR BINARY/CATEGORICAL VARIABLES ###
    ]
    list(dropVar)

    train_cleaned = train[train.columns.difference(dropVar)]

    list(train_cleaned)

    #
    ## Split into Training and Test
    #

    # scale the remaining features that will be fed into the autoencoder
    x_unscaled = train_cleaned.values
    scaler = preprocessing.MinMaxScaler()
    x = scaler.fit_transform(x_unscaled)

    # Extract the patient's covariates as a numpy array
    validation_cleaned = validation[validation.columns.difference(dropVar)]
    validation_unscaled = validation_cleaned.values.astype(np.float32)

    validation_scaled = scaler.transform(validation_unscaled)

    # show data type and dimensions
    print(type(x),x.shape)
    x_train, x_test = train_test_split(x, test_size=0.10, random_state=seed_value)

    # training data
    print(x_train.shape)

    # test data
    print(x_test.shape)

    #
    ## Autoencoder
    #

    # First change working directory to store output and initiate global dataframes to store results
    os.chdir(wd_store_autoencoder)
    print("Changed current working directory to", os.getcwd())

    # create placeholder for reconstruction error table
    global compare_reconstruction_error
    compare_reconstruction_error = pd.DataFrame()

    # create placeholder for timekeeping table
    col_names =  ['BLNsize', 'HiddenLayer', 'TrainingTime']
    global Timetable
    Timetable  = pd.DataFrame(columns = col_names)

    global cindex_table
    cindex_table = pd.DataFrame(columns = ["model", "cindex"])

    ###
    ## 3 Layer autoencoder
    ###

    # plotting settings for this cell
    plt.rcParams['figure.dpi'] = 150
    plt.rcParams['figure.figsize'] = [10, 8]

    # Define max dimension of shrink layer
    N_MAX = x_train.shape[1] - 2
    for autoencoder_length in [3, 5, 7]:
        for bnl in list(range(4,N_MAX,4)):

            print("Autoencoder length " + str(autoencoder_length))
            print("Bottleneck size " + str(bnl))
            
            if autoencoder_length == 3:
                # 1-hidden layer
                input_dim = x_train.shape[1]
                encoding_dim1 = bnl

                # this is the input placeholder
                iLayer1 = Input(shape=(input_dim,))

                # First build the forward (encoding) part:
                ## "encoded" is the encoded representation of the input
                encoded1 = Dense(encoding_dim1, activation='relu')(iLayer1) # input(dim) -> 200

                # this model maps an input to its encoded representation
                encoder = Model(iLayer1, encoded1)

                ####################################################################

                # decoder part
                decoded2 = Dense(input_dim, activation='sigmoid')(encoded1)

                # this model maps an input to its reconstruction
                autoencoder = Model(iLayer1, decoded2)
                autoencoder.summary()
            elif autoencoder_length == 5:
                 # 5 hidden layer
                input_dim = x_train.shape[1]
                encoding_dim1 = 200 # you can play with that parameter (encoded dimension not described in paper by Miotto et al.)
                encoding_dim2 = 175
                encoding_dim3 = bnl

                # this is the input placeholder
                iLayer1 = Input(shape=(input_dim,))

                # First build the forward (encoding) part:
                ## "encoded" is the encoded representation of the input
                encoded1 = Dense(encoding_dim1, activation='relu')(iLayer1) # input(dim) -> 200
                encoded2 = Dense(encoding_dim2, activation='relu')(encoded1) # 200 -> 175
                encoded3 = Dense(encoding_dim3, activation='relu')(encoded2) # 175 -> bnl

                # this model maps an input to its encoded representation
                encoder = Model(iLayer1, encoded3)

                ####################################################################

                # decoder part
                decoded3 = Dense(encoding_dim2, activation='sigmoid')(encoded3)
                decoded4 = Dense(encoding_dim1, activation='sigmoid')(decoded3)
                decoded5 = Dense(input_dim, activation='sigmoid')(decoded4)
                
                # "decoded" is the lossy reconstruction of the input
                decoded = Dense(input_dim, activation='sigmoid')(encoded3)

                # this model maps an input to its reconstruction
                autoencoder = Model(iLayer1, decoded5)
                autoencoder.summary()
            elif autoencoder_length == 7:
                # 7 hidden layer
                input_dim = x_train.shape[1]
                encoding_dim1 = 200
                encoding_dim2 = 175
                encoding_dim3 = 150
                encoding_dim4 = bnl

                # this is the input placeholder
                iLayer1 = Input(shape=(input_dim,))

                # First build the forward (encoding) part:
                ## "encoded" is the encoded representation of the input
                encoded1 = Dense(encoding_dim1, activation='relu')(iLayer1) # input(dim) -> 200
                encoded2 = Dense(encoding_dim2, activation='relu')(encoded1) # 200 -> 175
                encoded3 = Dense(encoding_dim3, activation='relu')(encoded2) # 175 -> 150
                encoded4 = Dense(encoding_dim4, activation='relu')(encoded3) # 150 -> bnl

                # this model maps an input to its encoded representation
                encoder = Model(iLayer1, encoded4)

                ####################################################################

                # decoder part
                decoded3 = Dense(encoding_dim3, activation='sigmoid')(encoded4)
                decoded4 = Dense(encoding_dim2, activation='sigmoid')(decoded3)
                decoded5 = Dense(encoding_dim1, activation='sigmoid')(decoded4)
                decoded6 = Dense(input_dim, activation='sigmoid')(decoded5)
                
                # "decoded" is the lossy reconstruction of the input
                decoded = Dense(input_dim, activation='sigmoid')(encoded4)

                # this model maps an input to its reconstruction
                autoencoder = Model(iLayer1, decoded6)
                autoencoder.summary()
            else: 
                raise "Cannot compute autoencoder_length = " + str(autoencoder_length)

            # Tune hyperparameters 
            noise_factor = 0.03 # noise 
            epochs = 128
            batch_size = 64
            
            x_train_noisy = x_train + noise_factor * np.random.normal(loc=0.0, scale=1.0, size=x_train.shape) 
            x_test_noisy = x_test + noise_factor * np.random.normal(loc=0.0, scale=1.0, size=x_test.shape) 

            x_train_noisy = np.clip(x_train_noisy, 0., 1.)
            x_test_noisy = np.clip(x_test_noisy, 0., 1.)
            
            autoencoder.compile(metrics=['accuracy'],
                                optimizer="Adadelta", 
                                loss='binary_crossentropy') # that's our reconstruction loss
            
            cp = ModelCheckpoint(filepath="best_model_checkpoint_{:d}_Layer_{:d}_BNL.h5".format(autoencoder_length, bnl),
                                        save_best_only=True,
                                        verbose=0,
                                        mode="auto")
            
            autoencoder_train = autoencoder.fit(x_train_noisy, x_train,
                            epochs=epochs,
                            batch_size=batch_size,
                            shuffle=True,
                            validation_data=(x_test_noisy, x_test),
                            callbacks=[cp], verbose=0)
            
            loss = autoencoder_train.history['loss']
            val_loss = autoencoder_train.history['val_loss']
            epochs = range(epochs)
            plt.figure()
            plt.plot(epochs, loss, 'b', linewidth=2, label='Training loss')
            plt.plot(epochs, val_loss, 'r', linewidth=2, label='Validation loss')
            plt.yticks(np.arange(0.1, 0.5, 0.01))
            plt.title("Training and validation loss ("+ str(autoencoder_length) +"-layer autoencoder with bottleneck layer size of "+str(bnl)+" dimensions)")
            plt.xlabel('epochs')
            plt.ylabel('loss')
            plt.legend()
            plt.savefig("Training_"+ str(autoencoder_length) +"_layer_"+str(bnl)+"_BNL.png")
            plt.close()
            #plt.show()

            autoencoder_model = load_model("best_model_checkpoint_{:d}_Layer_{:d}_BNL.h5".format(autoencoder_length, bnl))
            reconstructions = autoencoder_model.predict(x_test)
            
            global error_df
            reconstruction_error = np.mean(np.power(x_test - reconstructions, 2), axis=1) # mse of reconstruction
            error_df = pd.DataFrame({'Reconstruction_error_'+ str(autoencoder_length) +'Layer_' + str(bnl): reconstruction_error})
            
            compare_reconstruction_error = pd.concat([compare_reconstruction_error, error_df], axis=1)
            
            ############ Perform a Cox regression ############
            
            if autoencoder_length == 3:
                bottleneck_model = Model(inputs = autoencoder_model.input, outputs = autoencoder_model.layers[1].output)
            elif autoencoder_length == 5:
                bottleneck_model = Model(inputs = autoencoder_model.input, outputs = autoencoder_model.layers[3].output)
            elif autoencoder_length == 7:
                bottleneck_model = Model(inputs = autoencoder_model.input, outputs = autoencoder_model.layers[4].output)
            else:
                raise "Cannot compute autoencoder_length = " + str(autoencoder_length)
            
            predicted_bottleneck = bottleneck_model.predict(x)

            train_auto = pd.DataFrame(predicted_bottleneck)
            # Add variables that were not given to the autoencoder
            ### SUBSTITUTE VAR1 HERE BY ANY VARIABLES THAT WERE REMOVED BEFORE ###
            dataset_auto["VAR1"] = dataset["VAR1"].to_numpy()  
            print(train_auto.head())
            
            variance = pd.DataFrame(predicted_bottleneck).apply(np.var)
            col_remove = variance[variance < 1e-4].index
            
            fit_data = train_auto
            fit_data = fit_data.drop(train_auto.columns[col_remove], axis = 1)
            fit_data

            cph = lifelines.CoxPHFitter()
            cph.fit(fit_data, duration_col = "Time", event_col = "status")
            cph.print_summary()
            
            predicted_bottleneck_validation = bottleneck_model.predict(validation_scaled)
            validation_auto = pd.DataFrame(predicted_bottleneck_validation)
            validation_auto["Time"] = validation["Time"].to_numpy()
            validation_auto["status"] = validation["status"].to_numpy()
            validation_auto["GenderNum"] = validation["GenderNum"].to_numpy()
            validation_auto["SmokingNum"] = validation["SmokingNum"].to_numpy()

            # Remove columns that are all equal (usually all 0)
            validation_auto = validation_auto.drop(validation_auto.columns[col_remove], axis = 1)

            validation_risk = -1*cph.predict_partial_hazard(validation_auto)

            cindex_val = lifelines.utils.concordance_index(validation_auto["Time"], validation_risk, validation_auto["status"])
            
            cindex_table = cindex_table.append({'model': 'Reconstruction_error_'+ str(autoencoder_length) +'Layer_' + str(bnl), 
                'autoencoder_length': autoencoder_length, 
                'BLNsize':str(bnl),
                'cindex': cph.score_, 
                'cindex_val': cindex_val}, ignore_index=True)

            ############ End of Cox ############
            
            #global Timetable
            add_row = {'BLNsize':str(bnl), 'HiddenLayer':autoencoder_length, 'TrainingTime': 0}
            Timetable.loc[len(Timetable)] = add_row

    # Save the C-index table
    cindex_table.to_csv("Cindex.csv", header=True)

    # Select the best model in tha validation
    best_model = cindex_table[cindex_table['cindex_val'] == cindex_table['cindex_val'].max()].iloc[0]

    best_length = int(best_model["autoencoder_length"])

    autoencoder_model = load_model("best_model_checkpoint_{:d}_Layer_{:d}_BNL.h5".format(int(best_model["autoencoder_length"]), int(best_model["BLNsize"])))

    if best_length == 3:
        bottleneck_model = Model(inputs = autoencoder_model.input, outputs = autoencoder_model.layers[1].output)
    elif best_length == 5:
        bottleneck_model = Model(inputs = autoencoder_model.input, outputs = autoencoder_model.layers[3].output)
    elif best_length == 7:
        bottleneck_model = Model(inputs = autoencoder_model.input, outputs = autoencoder_model.layers[4].output)
    else:
        raise "Cannot compute autoencoder_length = " + str(best_length)

    out_object = {
        "scaler": scaler, 
        "autoencoder": bottleneck_model
    }

    return out_object


        
