# Supplementary material for: Artificial Intelligence for Prognostic Scores in Oncology: a Benchmarking Study
Source: Front Artif Intell. 2021 Apr 16;4:625573. doi: 10.3389/frai.2021.625573 (PMC8086599; doi:10.3389/frai.2021.625573)
Supplement: Supplementary file 1 [file datasheet1.zip › paper_analysis/autoencoder/model_batch.py]

# Setup
# Seed value
seed_value=12345

# 1. Set `PYTHONHASHSEED` environment variable at a fixed value
import os
os.environ['PYTHONHASHSEED']=str(seed_value)
os.environ['KERAS_BACKEND'] = 'tensorflow'

# 2. Set `python` built-in pseudo-random generator at a fixed value
import random
random.seed(seed_value)

# 3. Set `numpy` pseudo-random generator at a fixed value
import numpy as np
np.random.seed(seed_value)

# 4. Set `tensorflow` pseudo-random generator at a fixed value
import tensorflow as tf
tf.set_random_seed(seed_value)

from tensorflow import keras
from keras.layers import Input, Dense
from keras.models import Model, Sequential, load_model
from keras.callbacks import ModelCheckpoint, TensorBoard

# 5. Configure a new global `tensorflow` session
from keras import backend as K
session_conf = tf.ConfigProto(intra_op_parallelism_threads=1, inter_op_parallelism_threads=1)
sess = tf.Session(graph=tf.get_default_graph(), config=session_conf)
K.set_session(sess)

import sys
#import numpy as np
import pandas as pd
import sklearn
from sklearn import preprocessing

import lifelines
from resample import bootstrap
from lifelines.utils import concordance_index

exec(open("./fit_autoencoder.py").read())

def get_autoencoder_dataset(autoencoder, scaler, dataset):
    dropVar = [
        ### PUT HERE ANY ID VARIABLES OR BINARY/CATEGORICAL VARIABLES ###
    ]
    dataset_cleaned = dataset[dataset.columns.difference(dropVar)]
    dataset_unscaled = dataset_cleaned.values.astype(np.float32)
    dataset_scaled = scaler.transform(dataset_unscaled)

    # Autoencoder predict
    dataset_predicted_bottleneck = autoencoder.predict(dataset_scaled)

    # Cobvert to datafra,e
    dataset_auto = pd.DataFrame(dataset_predicted_bottleneck)
    print(dataset_auto.head())

    # Remove autoencoder variables with very low variance
    variance = pd.DataFrame(dataset_predicted_bottleneck).apply(np.var)
    col_remove = variance[variance < 1e-4].index
    dataset_auto = dataset_auto.drop(dataset_auto.columns[col_remove], axis = 1)

    # Add variables that were not given to the autoencoder
    ### PUT HERE ANY VARIABLES THAT WERE REMOVED BEFORE ###
    dataset_auto["VAR1"] = dataset["VAR1"].to_numpy()  

    return dataset_auto

def model_run(train, validation, test):
    
    autoencoder = fit_autoencoder(train)
    scaler = autoencoder["scaler"]
    autoencoder_model = autoencoder["autoencoder"]

    # Scale the validation and test sets
    train_scaled = get_autoencoder_dataset(autoencoder_model, scaler, train)
    validation_scaled = get_autoencoder_dataset(autoencoder_model, scaler, validation)
    test_scaled = get_autoencoder_dataset(autoencoder_model, scaler, test)

    cph = lifelines.CoxPHFitter()
    cph.fit(train_scaled, duration_col = "Time", event_col = "status")
    cph.print_summary()

    # Calculate the risks for validation and test
    validation_scaled["risk"] = -1*cph.predict_partial_hazard(validation_scaled)
    lifelines.utils.concordance_index(validation_scaled["Time"], validation_scaled["risk"], validation_scaled["status"])

    test_scaled["risk"] = -1*cph.predict_partial_hazard(test_scaled)
    test_scaled.to_csv("~/test.csv")
    test_scaled.dropna()
    lifelines.utils.concordance_index(test_scaled["Time"], test_scaled["risk"], test_scaled["status"])

    # Bootstrap the C-index
    def c_index_bootstrap(df, idx):
        df_boot = df.iloc[idx]
        
        c_index = lifelines.utils.concordance_index(df_boot["Time"], df_boot["risk"], df_boot["status"])
        return c_index  

    do_bootstrap_validation = lambda idx: [c_index_bootstrap(validation_scaled, idx)]
    do_bootstrap_test = lambda idx: [c_index_bootstrap(test_scaled, idx)]

    idx = np.array(range(validation_scaled.shape[0]))
    bootstrap_validation = bootstrap.bootstrap(idx, f=do_bootstrap_validation, b=1000, method="ordinary")
    print("validation")
    print(np.percentile(bootstrap_validation, [5, 95]))

    idx = np.array(range(test_scaled.shape[0]))
    bootstrap_test = bootstrap.bootstrap(idx, f=do_bootstrap_test, b=1000, method="ordinary")
    print("test")
    print(np.percentile(bootstrap_test, [5, 95]))

    # Combine bootstrap values into a dataframe
    bootstrap_results = pd.DataFrame.from_dict({
        "val": bootstrap_validation[:,0],
        "test": bootstrap_test[:,0]
    })

    model = {"cph": cph, "autoencoder": autoencoder}

    out_object = {"predicted_val": validation_scaled["risk"], "predicted_test": test_scaled["risk"], "bootstrap": bootstrap_results, "model": model}

    return out_object
