# Supplementary material for: Artificial Intelligence for Prognostic Scores in Oncology: a Benchmarking Study
Source: Front Artif Intell. 2021 Apr 16;4:625573. doi: 10.3389/frai.2021.625573 (PMC8086599; doi:10.3389/frai.2021.625573)
Supplement: Supplementary file 1 [file datasheet1.zip › paper_analysis/cox_regularized/model_batch.R]

library(tidyverse)
library(survival)
library(boot)
library(glmnet)

model.run <- function(train, validation, test, alpha = 0){
    
    cv.fit <- cv.glmnet(
        x = data.matrix(train %>% select(-PatientID, -status, -Time) %>% as.data.frame()),
        y = Surv(train$Time, train$status),
        family = 'cox',
        alpha = alpha)
    
    print(coef(cv.fit))
    
    validation$risk <- -1*predict(cv.fit, validation %>% select(-PatientID, -status, -Time) %>% as.matrix())
    predicted.val <- validation %>% select(Time, status, risk)
    
    print(survival::concordance(Surv(Time, status) ~ risk, data = validation))
    
    ### Bootstrap `test set`
    
    c.index.calc <- function(df, d){
        y <- df[d, ] %>% select(status, Time, risk)
        
        return(survival::concordance(Surv(Time, status) ~ risk, data = y)$concordance)
    }
    
    val.cindex.boot <- boot(validation, c.index.calc, R = 1000)
    print(val.cindex.boot)
    
    plot(val.cindex.boot)
    
    #### CI Intervals
    
    boot.ci(boot.out = val.cindex.boot, type = c("norm", "perc"))
    
    ### Bootstrap test set
    
    test$risk <- -1*predict(cv.fit, test[, names(test)] %>% select(-PatientID, -status, -Time) %>% as.matrix())
    predicted.test <- test %>% select(Time, status, risk)
    
    test.cindex.boot <- boot(test, c.index.calc, R = 1000)
    print(test.cindex.boot)
    
    plot(test.cindex.boot)
    
    boot.ci(boot.out = test.cindex.boot, type = c("norm", "perc"))
    
    # Prepare return object and return
    
    bootstrap <- data.frame(val = val.cindex.boot$t, test = test.cindex.boot$t)
    
    out <- list("predicted.val" = predicted.val, "predicted.test" = predicted.test, "bootstrap" = bootstrap, model = cv.fit)
    
    return(out)
    
}
