# Supplementary material for: Artificial Intelligence for Prognostic Scores in Oncology: a Benchmarking Study
Source: Front Artif Intell. 2021 Apr 16;4:625573. doi: 10.3389/frai.2021.625573 (PMC8086599; doi:10.3389/frai.2021.625573)
Supplement: Supplementary file 1 [file datasheet1.zip › paper_analysis/deepsurv/model_batch.py]

import deepsurv
import pandas as pd
import numpy as np

from deepsurv.deepsurv_logger import DeepSurvLogger, TensorboardLogger

from resample import bootstrap
from lifelines.utils import concordance_index

import lasagne
import theano

def model_run(train, validation, test, N_EPOCHS = 501):
    
    if train.shape[1] == 27:
        hidden_layer_sizes = [120]
    else if train.shape[1] == 44:
        hidden_layer_sizes = [150]
    else:
        hidden_layer_sizes = [180]

    def get_deepsurv_dataset(df):
        # Extract the event and time columns as numpy arrays
        e = df["status"].values.astype(np.int32)
        t = df["Time"].values.astype(np.float32)
        
        # Extract the patient's covariates as a numpy array
        x_df = df.drop(["PatientID", "status", "Time"], axis = 1)
        x = x_df.values.astype(np.float32)
        
        return {
            'x' : x,
            'e' : e,
            't' : t
        }

    def c_index_bootstrap(df, idx):
        df_boot = df.iloc[idx]
        
        c_index = concordance_index(df_boot["t"], df_boot["risk"], df_boot["e"])
        return c_index  

    train_data = get_deepsurv_dataset(train)
    validation_data = get_deepsurv_dataset(train)
    test_data = get_deepsurv_dataset(test)

    hyperparams = {
        'batch_norm': True,
        'dropout': 0.1,
        'hidden_layers_sizes': hidden_layer_sizes,
        "learning_rate": 0.005,
        'lr_decay': 0.00001,
        'momentum': 0.85,
        'n_in': train_data['x'].shape[1],
        'standardize': True,
        'activation': "selu"
    }
    
    print(hyperparams)

    model = deepsurv.DeepSurv(**hyperparams)

    experiment_name = 'DeepSurv'
    logdir = '
    ### PUT LOG DIR HERE ###
    '
    logger = TensorboardLogger(experiment_name, logdir=logdir)

    # Now we train the model
    update_fn=lasagne.updates.adam

    metrics = model.train(train_data, validation_data, n_epochs=N_EPOCHS, 
                                        logger=logger, update_fn=update_fn, validation_frequency=10)

    # Calculate the risk for the Validation set
    standard_x_valid = model._standardize_x(validation_data["x"])
    risk_validation = -1*model.predict_risk(standard_x_valid)[:,0]

    # Calculate the risk for OAK
    standard_x_test = model._standardize_x(test_data["x"])
    risk_test = -1*model.predict_risk(standard_x_test)[:,0]

    # Convert into dataframes
    predict_test = pd.DataFrame({"Time": validation_data["t"], "status": validation_data["e"], "risk": risk_validation})
    predict_val = pd.DataFrame({"Time": test_data["t"], "status": test_data["e"], "risk": risk_test})

    # Bootstrap validation dataset
    validation_data_boot = pd.DataFrame({"t": validation_data["t"], "e": validation_data["e"], "risk": risk_validation})
    do_bootstrap_validation_ = lambda idx: [c_index_bootstrap(validation_data_boot, idx)]

    idx = np.array(range(validation_data_boot.shape[0]))
    bootstrap_validation = bootstrap.bootstrap(idx, f=do_bootstrap_validation_, b=1000, method="ordinary")
    print(np.quantile(bootstrap_validation, [0.05, 0.95]))

    # Bootstrap test dataset
    test_data_boot = pd.DataFrame({"t": test_data["t"], "e": test_data["e"], "risk": risk_test})
    do_bootstrap_test_ = lambda idx: [c_index_bootstrap(test_data_boot, idx)]

    idx = np.array(range(test_data_boot.shape[0]))
    bootstrap_test = bootstrap.bootstrap(idx, f=do_bootstrap_test_, b=1000, method="ordinary")
    print(np.quantile(bootstrap_test, [0.05, 0.95]))

    # Combine bootstrap values into a dataframe
    bootstrap_results = pd.DataFrame.from_dict({
        "val": bootstrap_validation[:,0],
        "test": bootstrap_test[:,0]
    })

    out_object = {"predicted_val": predict_val, "predicted_test": predict_test, "bootstrap": bootstrap_results, "model": model}

    return out_object
