# Supplementary material for: Artificial Intelligence for Prognostic Scores in Oncology: a Benchmarking Study
Source: Front Artif Intell. 2021 Apr 16;4:625573. doi: 10.3389/frai.2021.625573 (PMC8086599; doi:10.3389/frai.2021.625573)
Supplement: Supplementary file 1 [file datasheet1.zip › paper_analysis/gradient_boosting/model_batch.R]

N.CORES <- 1

library(tidyverse, quietly = T)
library(survival, quietly = T)
library(gbm)
library(boot)

N.TREES <- 1000

model.run <- function(train, validation, test, name, folder){
 
    ## Fit the model
    
    covariates <- names(train) %>% str_subset("PatientID|Time|status", negate = T)
    cox.formula <- as.formula(paste0("Surv(Time, status) ~ ", paste0("`", covariates, "`", collapse = "+")))
    gboost.model <- gbm(cox.formula, distribution = "coxph", data = train, 
                        n.trees = N.TREES, n.cores = N.CORES, cv.folds = 10, interaction.depth = 1)
    
    summary(gboost.model, plotit = F)
    
    ## Check the performance on the validation dataset
    
    validation$risk <- NULL
    validation$risk <- -1*predict(gboost.model, newdata = validation)
    predicted.val <- validation %>% select(Time, status, risk)
    
    survival::concordance(Surv(Time, status) ~ risk, data = validation) %>% print
    
    
    ### Bootstrap confidence interval
    
    c.index.calc <- function(df, d){
        df <- df[d,]
        
        return(survival::concordance(Surv(Time, status) ~ risk, data = df)$concordance)
    }
    
    val.cindex.boot <- boot(validation, c.index.calc, R = 1000)
    print(val.cindex.boot)
    
    plot(val.cindex.boot)
    
    boot.ci(boot.out = val.cindex.boot, type = c("norm", "perc"))
    
    
    ### Plot the model c-index per number of trees
    
    plot.c.index.tree <- function(df){
        pred.trees <- predict(gboost.model, newdata = df, n.trees = seq(1,N.TREES,1))
        
        c.index.list <- apply(pred.trees, 2, function(x){
            df$risk <- -x
            
            c.index <- survival::concordance(Surv(Time, status) ~ risk, data = df)$concordance
            
            return(c.index)
        })
        
        plot(seq(1,N.TREES,1), c.index.list, type = "p")
    }
    
    plot.c.index.tree(validation)
    
    ## Test on test
    
    test$risk <- -1*predict(gboost.model, newdata = test)
    predicted.test <- test %>% select(Time, status, risk)
    
    c.index.test <- survival::concordance(Surv(Time, status) ~ risk, data = test)
    
    c.index.test %>% print
    
    ### Bootstrap confidence interval
    
    test.cindex.boot <- boot(test, c.index.calc, R = 1000)
    print(test.cindex.boot)
    
    plot(test.cindex.boot)
    
    boot.ci(boot.out = test.cindex.boot, type = c("norm", "perc"))
    
    ### Plot the performance on Test as we add trees
    plot.c.index.tree(test)
    
    # Prepare return object and return
    
    bootstrap <- data.frame(val = val.cindex.boot$t, test = test.cindex.boot$t)
    
    out <- list("predicted.val" = predicted.val, "predicted.test" = predicted.test, "bootstrap" = bootstrap, model = gboost.model)
    
    return(out)

}
