# Supplementary material for: Artificial Intelligence for Prognostic Scores in Oncology: a Benchmarking Study
Source: Front Artif Intell. 2021 Apr 16;4:625573. doi: 10.3389/frai.2021.625573 (PMC8086599; doi:10.3389/frai.2021.625573)
Supplement: Supplementary file 1 [file datasheet1.zip › paper_analysis/random_forests/model_batch.R]

N.CORES <- 1

library(tidyverse, quietly = T)
library(survival, quietly = T)
library(randomForestSRC, quietly = T)
library(boot)

model.run <- function(train, validation, test){
  
  covariates <- names(train) %>% str_subset("PatientID", negate = T)
  
  # Fit survival forest model with hyper params
  
  forest.model.hyper <- rfsrc(Surv(Time, status) ~ ., data = train[, covariates], 
                              ntree = 1000, mtry = 5, nodesize = 5, nsplit = 25, statistics=TRUE)
  
  print(forest.model.hyper)
  
  # Compute C-index on validation data
  
  forest.cindex <- function(model, df){
    predicted.times <- predict(model, newdata = df[, covariates])$predicted
    
    tmp <- df
    tmp$pred <- -predicted.times
    
    ## compare C-index error rate
    rsf.err <- survival::concordance(Surv(Time, status) ~ pred, data = tmp)$concordance
    rsf.err
  }
  
  print(forest.cindex(forest.model.hyper, test))
  
  #### Bootstrap c-index confidence interval
  
  # This function splits the dataset into the Bootstrat sample given in d and calculates the C-index
  c.index.calc <- function(df, d){
    
    # Use only the indexes specified
    data <- df[d,]
    
    # Calculate the C-index
    c.index <- survival::concordance(Surv(Time, status) ~ risk, data = data)$concordance
    return(c.index)
    
  }
  
  # Calculate the risk for all patients in test set *once*
  validation$risk <- -1 * predict(forest.model.hyper, newdata = validation[, covariates])$predicted
  predicted.val <- validation %>% select(Time, status, risk)
  
  val.cindex.boot <- boot(validation, c.index.calc, R = 1000)
  print(val.cindex.boot)
  
  plot(val.cindex.boot)
  
  boot.ci(boot.out = val.cindex.boot, type = c("norm", "perc"))
  
  ### Test the model on the Test dataset
  
  forest.cindex(forest.model.hyper, test)
  
  #### Bootstrap confidence interval
  
  test$risk <- -1 * predict(forest.model.hyper, newdata = test[, covariates])$predicted
  predicted.test <- test %>% select(Time, status, risk)
  
  test.cindex.boot <- boot(test, c.index.calc, R = 1000)
  print(test.cindex.boot)
  
  plot(test.cindex.boot)
  
  boot.ci(boot.out = test.cindex.boot, type = c("norm", "perc"))
  
  # Prepare return object and return
  
  bootstrap <- data.frame(val = val.cindex.boot$t, test = test.cindex.boot$t)
  
  out <- list("predicted.val" = predicted.val, "predicted.test" = predicted.test, "bootstrap" = bootstrap, model = forest.model.hyper)
  
  return(out)
  
}
