# Supplementary material for: Artificial Intelligence for Prognostic Scores in Oncology: a Benchmarking Study
Source: Front Artif Intell. 2021 Apr 16;4:625573. doi: 10.3389/frai.2021.625573 (PMC8086599; doi:10.3389/frai.2021.625573)
Supplement: Supplementary file 1 [file datasheet1.zip › paper_analysis/ROPRO/model_batch.R]

library(tidyverse)
library(survival)
library(parallel)
library(boot)

model.run <- function(train, validation, test, name, folder){
    
    if(any(grepl("TestResultCleaned", colnames(train)))){

        rename.dict <- c("GenderNum", "ECOG", "NLR", "TestResultCleaned20750", "TestResultCleaned7187", 
                         "TestResultCleaned25320", "TestResultCleaned264788", "TestResultCleaned264846", 
                         "Age1L", "TestResultCleaned28852", "TestResultCleaned178616", 
                         "TestResultCleaned19752", "TestResultCleaned594085", "TestResultCleaned17517", 
                         "TestResultCleaned84806", "TestResultCleaned88674", "BMI", "GroupStage", 
                         "TestResultCleaned67686", "TestResultCleaned265157", "TestResultCleaned30940", 
                         "TestResultCleaned23457", "MetSites", "TestResultCleaned17426", 
                         "TestResultCleaned264507", "ASTALT", "SmokingNum")
        names(rename.dict) <- c("GenderNum", "N10_T0", "N12_T0", "N13_T0", "N15_T0", "N16_T0", 
                                "N18_T0", "N19_T0", "N2", "N20_T0", "N23_T0", "N25_T0", "N28_T0", 
                                "N3_T0", "N30_T0", "N31_T0", "N32_T0", "N37", "N4_T0", "N40_T0", 
                                "N41_T0", "N42_T0", "N43_T0", "N45_T0", "N9_T0", "N99_T0", "SmokingNum"
        )
        
        train <- train %>% rename(ECOG = EcogValue, GroupStage = StageNumeric, MetSites = mets_number) %>% select(PatientID, Time, status, !!!rename.dict)
        validation <- validation %>% rename(ECOG = EcogValue, GroupStage = StageNumeric, MetSites = mets_number) %>% select(PatientID, Time, status, !!!rename.dict)
        test <- test %>% rename(ECOG = EcogValue, GroupStage = StageNumeric, MetSites = mets_number) %>% select(PatientID, Time, status, !!!rename.dict)
    
    }
    
    #load ROPRO model
    source("./predict.R")
    
    ## Check the concordance in validation data
    
    validation$risk <- -1*predict.RoPRO(newdata = validation)
    
    survival::concordance(Surv(Time, status) ~ risk, data = validation)
    predicted.val <- validation %>% select(Time, status, risk)
    validation$risk <- NULL
    
    ### Bootstrap the C-index in Validation dataset
    
    c.index.calc <- function(df, d){
        df <- df[d,]
        
        df$risk <- -1*predict.RoPRO(newdata = df)
        
        return(survival::concordance(Surv(Time, status) ~ risk, data = df)$concordance)
    }
    
    val.cindex.boot <- boot(validation, c.index.calc, R = 1000)
    
    print(val.cindex.boot)
    
    plot(val.cindex.boot)
    
    #### Confidence intervals
    
    print(boot.ci(boot.out = val.cindex.boot, type = c("norm", "perc")))
    
    ### Check concordance in Test Set
    
    test$risk <- -1*predict.RoPRO(newdata = test)
    
    survival::concordance(Surv(Time, status) ~ risk, data = test)
    predicted.test <- test %>% select(Time, status, risk)
    test$risk <- NULL
    
    #### Bootstrap in Test dataset
    
    test.cindex.boot <- boot(test, c.index.calc, R = 1000)
    
    print(test.cindex.boot)
    
    plot(test.cindex.boot)
    
    #### Confidence intervals
    
    print(boot.ci(boot.out = test.cindex.boot, type = c("norm", "perc")))
    
    # Prepare return object and return
    
    bootstrap <- data.frame(val = val.cindex.boot$t, test = test.cindex.boot$t)
    
    out <- list("predicted.val" = predicted.val, "predicted.test" = predicted.test, "bootstrap" = bootstrap, model = NULL)
    
    return(out)
    
}
