# Supplementary material for: Artificial Intelligence for Prognostic Scores in Oncology: a Benchmarking Study
Source: Front Artif Intell. 2021 Apr 16;4:625573. doi: 10.3389/frai.2021.625573 (PMC8086599; doi:10.3389/frai.2021.625573)
Supplement: Supplementary file 1 [file datasheet1.zip › paper_analysis/ROPRO/predict.R]

columnnames <- c("N2", "GenderNum", "SmokingNum", "N43_T0", "N15_T0", "N41_T0", 
"N40_T0", "N23_T0", "N42_T0", "N18_T0", "N4_T0", "N20_T0", "N45_T0", 
"N3_T0", "N25_T0", "N13_T0", "N19_T0", "N9_T0", "N16_T0", "N31_T0", 
"N30_T0", "N28_T0", "N10_T0", "N12_T0", "N32_T0", "N99_T0", "N37"
)

ropro.coef <- c(0.00995033085316809, 0.141499562273699, 0.195566783543975, 
0.0285874568519125, -0.0418642040986989, 0.19062035960865, -0.00100050033358353, 
1.06194830429652, 0.0610950993598108, -0.116533816255952, 0.189793571632656, 
-0.00904074465214907, -0.0512932943875506, -0.0397808700118446, 
0.0815799869924228, -0.0242926925690446, 0.107059072293408, -0.0544561857960589, 
1.22729862962943, 0.423959690744329, -0.398986142010455, -0.0212236364516267, 
0.200488860749404, 0.0907543632684641, -0.170788320980282, 0.131028262406404, 
0.0806579030174545)

predict.RoPRO <- function(newdata, type = "lp"){
    
    # order the newdata
    newdata <- newdata[, columnnames]
    
    coef <- ropro.coef 
    
    newdata.matrix <- as.matrix(newdata)
    
    # Get the linear predictor which is X*beta
    lp <- newdata.matrix %*% coef
    
    if(type == "risk"){
        risk <- exp(lp)
        return(risk)
    } else if(type == "lp"){
        return(lp)
    }
    
    stop("Unsuported type")
    
}
