# Supplementary material for: Artificial Intelligence for Prognostic Scores in Oncology: a Benchmarking Study
Source: Front Artif Intell. 2021 Apr 16;4:625573. doi: 10.3389/frai.2021.625573 (PMC8086599; doi:10.3389/frai.2021.625573)
Supplement: Supplementary file 1 [file datasheet1.zip › paper_analysis/super_learner/model_batch.R]

N.CORES <- 1

library(tidyverse)
library(survival)
library(SuperLearner)
library(boot)
options("stringsAsFactors" = FALSE)

options(rf.cores=N.CORES, mc.cores=N.CORES)

model.run <- function(train, validation, test){
  
  y_train <- train[, c("Time", "status")] %>% as.data.frame()
  y_validation <- validation[, c("Time", "status")] %>% as.data.frame()
  y_test <- test[, c("Time", "status")] %>% as.data.frame()
  x_train <- train %>% select(-PatientID, -Time, -status) %>% as.data.frame()
  x_validation <- validation %>% select(-PatientID, -Time, -status) %>% as.data.frame()
  x_test <- test %>% select(-PatientID, -Time, -status) %>% as.data.frame()

  # Specify the models
  glm.learners <- create.Learner("SL.coxph.glmnet", tune = list( alpha = c(0, 0.25, 0.5, 0.75, 1) ))
  gbm.learners <- create.Learner("SL.gbm.surv", tune = list(gbm.trees = c(100,500,1000), interaction.depth = c(1,2)))
  deepsurv.learners <- create.Learner("SL.deepSurv", tune = list(activation = c("tanh", "selu"), hidden_layer_sizes=c(90), epochs = 400))
  autoencoder.learners <- create.Learner("SL.autoencoder.coxph", tune = list(encoder_nlayer = c(1,3), encoded_size=c(8,14)))

  sl <- SuperLearner(Y = Surv(y_train$Time, y_train$status), X = x_train, family = "cox",
                     SL.library = c(
                       "SL.RoPro",
                       "SL.randomForestSRC",
                       glm.learners$names,
                       gbm.learners$names,
                       deepsurv.learners$names,
                       autoencoder.learners$names
                     ), 
                     method = "method.c.index", verbose = T)
  
  print(sl)
  
  c.index.calc <- function(df, d){
    y <- df[d, c("Time", "status", "risk")]
    
    return(survival::concordance(Surv(Time, status) ~ risk, data = y)$concordance)
  }
  
  # Calculate Super Learner risk
  y_validation$risk <- -1*predict(sl, x_validation[, names(x_train)])$pred
  y_test$risk <- -1*predict(sl, x_test[, names(x_train)])$pred
  
  # C-index
  validation.cindex.boot <- boot(y_validation, c.index.calc, R = 1000)
  print(validation.cindex.boot)

  test.cindex.boot <- boot(y_test, c.index.calc, R = 1000)
  print(test.cindex.boot)
  
  # Save the predicted values
  predicted.validation <- y_validation
  predicted.test <- y_test
  
  y_test$risk <- NULL
 
  print(boot.ci(boot.out = validation.cindex.boot, type = c("norm", "perc")))
  print(boot.ci(boot.out = test.cindex.boot, type = c("norm", "perc")))
 
  bootstrap <- data.frame(val = validation.cindex.boot$t, test = test.cindex.boot$t)
  
  out <- list("predicted.val" =  predicted.validation, "predicted.test" = predicted.test, "bootstrap" = bootstrap, model = sl)
  
}
