# Supplementary material for: Artificial Intelligence for Prognostic Scores in Oncology: a Benchmarking Study
Source: Front Artif Intell. 2021 Apr 16;4:625573. doi: 10.3389/frai.2021.625573 (PMC8086599; doi:10.3389/frai.2021.625573)
Supplement: Supplementary file 1 [file datasheet1.zip › SuperLearner/DESCRIPTION]

Package: SuperLearner
Type: Package
Title: Super Learner Prediction
Version: 2.0-27-9000
Date: 2019-08-12
Authors@R: c(person("Eric", "Polley", email = "polley.eric@mayo.edu", role = c("aut", "cre")), person("Erin", "LeDell", role = c("aut")), person("Chris", "Kennedy", role = c("aut")), person("Sam", "Lendle", role = c("ctb")), person("Mark", "van der Laan", role = c("aut", "ths")))
Maintainer: Eric Polley <polley.eric@mayo.edu>
Description: Implements the super learner prediction method and contains a
    library of prediction algorithms to be used in the super learner.
License: GPL-3
URL: https://github.com/ecpolley/SuperLearner
Depends:
    R (>= 2.14.0),
    nnls
Imports:
    cvAUC
Suggests:
    arm,
    bartMachine,
    biglasso,
    bigmemory,
    caret,
    class,
    devtools,
    e1071,
    earth,
    extraTrees,
    gam (>= 1.15),
    gbm,
    genefilter,
    ggplot2,
    glmnet,
    ipred,
    KernelKnn,
    kernlab,
    knitr,
    lattice,
    LogicReg,
    MASS,
    mlbench,
    nloptr,
    nnet,
    party,
    polspline,
    prettydoc,
    quadprog,
    randomForest,
    ranger,
    RhpcBLASctl,
    ROCR,
    rmarkdown,
    rpart,
    SIS,
    speedglm,
    spls,
    sva,
    testthat,
    xgboost (>= 0.6)
LazyLoad: yes
VignetteBuilder: knitr, rmarkdown
RoxygenNote: 6.0.1
