# Supplementary material for: Artificial Intelligence for Prognostic Scores in Oncology: a Benchmarking Study
Source: Front Artif Intell. 2021 Apr 16;4:625573. doi: 10.3389/frai.2021.625573 (PMC8086599; doi:10.3389/frai.2021.625573)
Supplement: Supplementary file 1 [file datasheet1.zip › SuperLearner/inst/python/fit_autoencoder.py]

import argparse
import os

# Setup

# Seed value
seed_value=12345

# 1. Set `PYTHONHASHSEED` environment variable at a fixed value
os.environ['PYTHONHASHSEED']=str(seed_value)

# 2. Set `python` built-in pseudo-random generator at a fixed value
import random
random.seed(seed_value)

# 3. Set `numpy` pseudo-random generator at a fixed value
import numpy as np
np.random.seed(seed_value)

# 4. Set `tensorflow` pseudo-random generator at a fixed value
import tensorflow as tf
tf.set_random_seed(seed_value)

from tensorflow import keras
from tensorflow.keras.layers import Input, Dense
#from keras.layers import Input, Dense
from keras.models import Model, Sequential, load_model
from keras.callbacks import ModelCheckpoint, TensorBoard

# 5. Configure a new global `tensorflow` session
from keras import backend as K
session_conf = tf.ConfigProto(intra_op_parallelism_threads=1, inter_op_parallelism_threads=1)
sess = tf.Session(graph=tf.get_default_graph(), config=session_conf)
K.set_session(sess)

from sklearn import preprocessing
from sklearn.model_selection import train_test_split

import sys
import numpy as np
import pandas as pd

from tensorflow.python.client import device_lib

sess = tf.Session(config=tf.ConfigProto(log_device_placement=True))
K.tensorflow_backend._get_available_gpus()
print(device_lib.list_local_devices())

def fit_model(X, name, encoder_nlayer = 1, encoded_size = 10, noise_factor = 0.03, epochs = 128, batch_size = 64, ):

    # show data type and dimensions
    x_train, x_test = train_test_split(X, test_size=0.10, random_state=seed_value)

    # Set the dimensions
    input_dim = x_train.shape[1]
    encoding_dim1 = 200

    autoencoder = tf.keras.Sequential()

    # this is the input placeholder
    #autoencoder.add(InputLayer(shape=(input_dim,)))

    # First build the forward (encoding) part:
    ## "encoded" is the encoded representation of the input
    for layer_num in range(encoder_nlayer):
        # Start layer 1 at 200 and decrease 25 every layer -> Should not have more than 4/5 layers!
        num_neurons = encoding_dim1 - (layer_num) * 25 
        if layer_num == 0:
           autoencoder.add(Dense(num_neurons, input_shape=(input_dim,), activation="relu"))
        else:
            autoencoder.add(Dense(num_neurons, activation="relu"))

    # Add the bottleneck layer
    autoencoder.add(Dense(encoded_size, activation="relu"))

    # Add the decoder layers
    for layer_num in range(encoder_nlayer):
        # Start layer 1 at the same number of neurons as the last layer of the encoder.Then increase 25 with each iter
        num_neurons = encoding_dim1 - (encoder_nlayer - layer_num - 1) * 25 
        autoencoder.add(Dense(num_neurons, activation="sigmoid"))

    # Add output layer
    autoencoder.add(Dense(input_dim, activation="sigmoid"))

    # Debug the structure of the network
    stringlist = []
    autoencoder.summary(print_fn=lambda x: stringlist.append(x))
    short_model_summary = "\n".join(stringlist)
    import warnings
    warnings.warn(short_model_summary)
    
    # Tune hyperparameters 
    noise_factor = noise_factor # noise 
    epochs = epochs
    batch_size = batch_size

    x_train_noisy = x_train + noise_factor * np.random.normal(loc=0.0, scale=1.0, size=x_train.shape) 
    x_test_noisy = x_test + noise_factor * np.random.normal(loc=0.0, scale=1.0, size=x_test.shape) 

    x_train_noisy = np.clip(x_train_noisy, 0., 1.)
    x_test_noisy = np.clip(x_test_noisy, 0., 1.)

    autoencoder.compile(metrics=['accuracy'],
                        optimizer='Adadelta', 
                        loss='binary_crossentropy') # that's our reconstruction loss
    
    model_filename =  os.path.expanduser("~/tmp/autoencoder_"+str(name)+".h5")
    cp = ModelCheckpoint(filepath=model_filename,
                                   save_best_only=True,
                                   verbose=0,
                                   mode="auto")
    
    autoencoder_train = autoencoder.fit(x_train_noisy, x_train,
                    epochs=epochs,
                    batch_size=batch_size,
                    shuffle=True,
                    validation_data=(x_test_noisy, x_test),
                    callbacks=[cp], verbose=0)
    
    # Load the best autoencoder model
    autoencoder_model = load_model(model_filename)

    reconstructions_train = autoencoder_model.predict(x_train)
    reconstructions_test = autoencoder_model.predict(x_test)

    reconstructions = np.concatenate((reconstructions_train, reconstructions_test), axis=0)

    return reconstructions

if __name__ == "__main__":
    parser = argparse.ArgumentParser(prog='fit_autoencoder')
    parser.add_argument('--encoder_nlayer', default = 1, type=int)
    parser.add_argument('--encoded_size', default = 10, type=int)
    parser.add_argument('--noise_factor', default = 0.03, type=float)
    parser.add_argument('--batch_size', default = 64, type =int)
    parser.add_argument('--epochs', default = 128, required=True, type=int)
    parser.add_argument('--name', required=True, type=str)

    args = vars(parser.parse_args())

    # Load the data 
    X = pd.read_csv("~/tmp/X.csv")

    # Run the Autoencoder and get the reconstruction
    reconstructions = fit_model(X, **args)

    reconstructions_df = pd.DataFrame(reconstructions)

    reconstruction_filename = "~/tmp/pred.csv"
    reconstructions_df.to_csv(reconstruction_filename)
