# Supplementary material for: Artificial Intelligence for Prognostic Scores in Oncology: a Benchmarking Study
Source: Front Artif Intell. 2021 Apr 16;4:625573. doi: 10.3389/frai.2021.625573 (PMC8086599; doi:10.3389/frai.2021.625573)
Supplement: Supplementary file 1 [file datasheet1.zip › SuperLearner/inst/python/fit_deepsurv.py]

import argparse
import pickle
import os

# Import deepsurv packages
import numpy as np
import deepsurv
import lasagne
import theano
import pandas as pd

def fit_model(X, t, e, activation, batch_norm, dropout, hidden_layers_sizes, learning_rate, lr_decay, momentum, standardize, name, epochs):

    deepsurv_dataset = {
        "x": X.values.astype(np.float32),
        "t": t.values.astype(np.float32),
        "e": e.values.astype(np.int32)
    }

    hyperparams = {
        'activation': activation,
        #'L2_reg': 5.0,
        'batch_norm': batch_norm,
        'dropout': dropout,
        'hidden_layers_sizes': hidden_layers_sizes,
        'learning_rate': learning_rate,
        'lr_decay': lr_decay,
        'momentum': momentum,
        'n_in': deepsurv_dataset['x'].shape[1],
        'standardize': standardize
    }

    model = deepsurv.DeepSurv(**hyperparams)

    # Now we train the model
    update_fn = lasagne.updates.adam

    n_epochs = epochs

    metrics = model.train(deepsurv_dataset, n_epochs=n_epochs, logger=None, update_fn=update_fn)

    return model

if __name__ == "__main__":
    parser = argparse.ArgumentParser(prog='fit_deepsurv')
    parser.add_argument('--activation', help='Activation function for hidden layers of DeepSurv.', default="tanh", type=str)
    parser.add_argument('--batch_norm', default=True, type=bool)
    parser.add_argument('--dropout', default=0.1, type=float)
    parser.add_argument('--hidden_layers_sizes', default = [120], nargs='+', type=int)
    parser.add_argument('--learning_rate', default = 0.005, type=float)
    parser.add_argument('--lr_decay', default = 0.00001, type =float)
    parser.add_argument('--momentum', default= 0.85, type=float)
    parser.add_argument('--standardize', default=True, type=bool)
    parser.add_argument('--name', required=True, type=str)
    parser.add_argument('--epochs', required=True, type=int)

    args = vars(parser.parse_args())

    # Load the data 
    X = pd.read_csv("~/tmp/X.csv")
    t = pd.read_csv("~/tmp/t.csv").x
    e = pd.read_csv("~/tmp/e.csv").x

    model = fit_model(X, t, e, **args)

    pickle.dump(model, open(os.path.expanduser("~/tmp/model_%s.pkl" % args["name"]), "wb+"))
