# Supplementary material for: Artificial Intelligence for Prognostic Scores in Oncology: a Benchmarking Study
Source: Front Artif Intell. 2021 Apr 16;4:625573. doi: 10.3389/frai.2021.625573 (PMC8086599; doi:10.3389/frai.2021.625573)
Supplement: Supplementary file 1 [file datasheet1.zip › SuperLearner/inst/python/pred_autoencoder.py]

import argparse
import os

# Setup

# Seed value
seed_value=12345

# 1. Set `PYTHONHASHSEED` environment variable at a fixed value
os.environ['PYTHONHASHSEED']=str(seed_value)

# 2. Set `python` built-in pseudo-random generator at a fixed value
import random
random.seed(seed_value)

# 3. Set `numpy` pseudo-random generator at a fixed value
import numpy as np
np.random.seed(seed_value)

# 4. Set `tensorflow` pseudo-random generator at a fixed value
import tensorflow as tf
tf.set_random_seed(seed_value)

from tensorflow import keras
from keras.models import load_model

# 5. Configure a new global `tensorflow` session
from keras import backend as K
session_conf = tf.ConfigProto(intra_op_parallelism_threads=1, inter_op_parallelism_threads=1)
sess = tf.Session(graph=tf.get_default_graph(), config=session_conf)
K.set_session(sess)

import sys
#import numpy as np
import pandas as pd

from tensorflow.python.client import device_lib

sess = tf.Session(config=tf.ConfigProto(log_device_placement=True))
K.tensorflow_backend._get_available_gpus()
print(device_lib.list_local_devices())

def pred_model(X, name):
    
    model_filename = os.path.expanduser("~/tmp/autoencoder_"+str(name)+".h5")
    
    # Load the best autoencoder model
    autoencoder_model = load_model(model_filename)

    reconstructions = autoencoder_model.predict(X)

    return reconstructions

if __name__ == "__main__":
    parser = argparse.ArgumentParser(prog='pred_autoencoder')
    parser.add_argument('--name', required=True, type=str)
    args = vars(parser.parse_args())

    # Load the data 
    newX = pd.read_csv("~/tmp/newX.csv")

    # Run the Autoencoder and get the reconstruction
    reconstructions = pred_model(newX, **args)

    reconstructions_df = pd.DataFrame(reconstructions)

    reconstruction_filename = "~/tmp/pred.csv"
    reconstructions_df.to_csv(reconstruction_filename)
