# Supplementary material for: Artificial Intelligence for Prognostic Scores in Oncology: a Benchmarking Study
Source: Front Artif Intell. 2021 Apr 16;4:625573. doi: 10.3389/frai.2021.625573 (PMC8086599; doi:10.3389/frai.2021.625573)
Supplement: Supplementary file 1 [file datasheet1.zip › SuperLearner/inst/python/pred_deepsurv.py]

import pickle
import os
import argparse

# Import deepsurv packages
import numpy as np
import deepsurv
import lasagne
import theano
import pandas as pd

def pred_model(model, newX):

    newX_norm = model._standardize_x(newX)

    pred = model.predict_risk(newX_norm)

    return pred

if __name__ == "__main__":
    parser = argparse.ArgumentParser(prog='pred_deepsurv')
    parser.add_argument('--name', required=True, type=str)
    args = vars(parser.parse_args())  

    newX = pd.read_csv("~/tmp/newX.csv").values.astype(np.float32)

    model_path = os.path.expanduser("~/tmp/model_"+str(args["name"])+".pkl")
    #print(model_path)
    model = pickle.load(open(model_path, "rb"))

    pred = pred_model(model, newX)

    pd.Series(pred.flatten()).to_csv("~/tmp/pred.csv", index=False, header=False)
