# Supplementary material for: Artificial Intelligence for Prognostic Scores in Oncology: a Benchmarking Study
Source: Front Artif Intell. 2021 Apr 16;4:625573. doi: 10.3389/frai.2021.625573 (PMC8086599; doi:10.3389/frai.2021.625573)
Supplement: Supplementary file 1 [file datasheet1.zip › SuperLearner/inst/ToDo]

# ToDo: #

* Add more controls for the cross validation in CV.SuperLearner
* Improve summary.CV.SuperLearner and summary.SuperLearner.
* Figure out a way to get verbose output when using mcSuperLearner and snowSuperLearner, maybe something like a progress bar. Currently the verbose option only work in the terminal, but not in the GUI.
* Build a test for each wrapper included in the package
