# Supplementary material for: Artificial Intelligence for Prognostic Scores in Oncology: a Benchmarking Study
Source: Front Artif Intell. 2021 Apr 16;4:625573. doi: 10.3389/frai.2021.625573 (PMC8086599; doi:10.3389/frai.2021.625573)
Supplement: Supplementary file 1 [file datasheet1.zip › SuperLearner/Makefile]

# Run CRAN-specific tests.
cran:
  # Set environmental variable before running.
	SL_CRAN=true Rscript tests/cran/revdep.R

clean:
	rm -rf revdep revdep.Rout
