# Supplementary material for: Artificial Intelligence for Prognostic Scores in Oncology: a Benchmarking Study
Source: Front Artif Intell. 2021 Apr 16;4:625573. doi: 10.3389/frai.2021.625573 (PMC8086599; doi:10.3389/frai.2021.625573)
Supplement: Supplementary file 1 [file datasheet1.zip › SuperLearner/man/predict.SL.bartMachine.Rd]

% Generated by roxygen2: do not edit by hand
% Please edit documentation in R/SL.bartMachine.R
\name{predict.SL.bartMachine}
\alias{predict.SL.bartMachine}
\title{bartMachine prediction}
\usage{
\method{predict}{SL.bartMachine}(object, newdata, family, X = NULL,
  Y = NULL, ...)
}
\arguments{
\item{object}{SuperLearner object}

\item{newdata}{Dataframe to predict the outcome}

\item{family}{"gaussian" for regression, "binomial" for binary
classification. (Not used)}

\item{X}{Covariate dataframe (not used)}

\item{Y}{Outcome variable (not used)}

\item{...}{Additional arguments (not used)}
}
\description{
bartMachine prediction
}
