# Supplementary material for: Artificial Intelligence for Prognostic Scores in Oncology: a Benchmarking Study
Source: Front Artif Intell. 2021 Apr 16;4:625573. doi: 10.3389/frai.2021.625573 (PMC8086599; doi:10.3389/frai.2021.625573)
Supplement: Supplementary file 1 [file datasheet1.zip › SuperLearner/man/predict.superlearner.Rd]

% Generated by roxygen2: do not edit by hand
% Please edit documentation in R/predict.SuperLearner.R
\name{predict.SuperLearner}
\alias{predict.SuperLearner}
\title{Predict method for SuperLearner object}
\usage{
\method{predict}{SuperLearner}(object, newdata, X = NULL, Y = NULL,
  onlySL = FALSE, ...)
}
\arguments{
\item{object}{Fitted object from \code{SuperLearner}}

\item{newdata}{New X values for prediction}

\item{X}{Original data set used to fit \code{object}, if needed by fit object.}

\item{Y}{Original outcome used to fit \code{object}, if needed by fit object.}

\item{onlySL}{Logical. If TRUE, only compute predictions for algorithms with
non-zero coefficients in the super learner object. Default is FALSE
(computes predictions for all algorithms in library).}

\item{\dots}{Additional arguments passed to the \code{predict.SL.*}
functions}
}
\value{
\item{pred}{ Predicted values from Super Learner fit}
\item{library.predict}{ Predicted values for each algorithm in library}
}
\description{
Obtains predictions on a new data set from a SuperLearner fit.  May require
the original data if one of the library algorithms uses the original data in
its predict method.
}
\details{
If \code{newdata} is omitted the predicted values from \code{object} are
returned.  Each algorithm in the Super Learner library needs to have a
corresponding prediction function with the ``predict.'' prefixed onto the
algorithm name (e.g. \code{predict.SL.glm} for \code{SL.glm}).
}
\seealso{
\code{\link{SuperLearner}}
}
\author{
Eric C Polley \email{polley.eric@mayo.edu}
}
\keyword{models}
