# Supplementary material for: Artificial Intelligence for Prognostic Scores in Oncology: a Benchmarking Study
Source: Front Artif Intell. 2021 Apr 16;4:625573. doi: 10.3389/frai.2021.625573 (PMC8086599; doi:10.3389/frai.2021.625573)
Supplement: Supplementary file 1 [file datasheet1.zip › SuperLearner/man/SL.extraTrees.Rd]

% Generated by roxygen2: do not edit by hand
% Please edit documentation in R/SL.extraTrees.R
\name{SL.extraTrees}
\alias{SL.extraTrees}
\title{extraTrees SuperLearner wrapper}
\usage{
SL.extraTrees(Y, X, newX, family, obsWeights, id, ntree = 500, mtry = if
  (family$family == "gaussian") max(floor(ncol(X)/3), 1) else
  floor(sqrt(ncol(X))), nodesize = if (family$family == "gaussian") 5 else 1,
  numRandomCuts = 1, evenCuts = FALSE, numThreads = 1, quantile = FALSE,
  subsetSizes = NULL, subsetGroups = NULL, tasks = NULL,
  probOfTaskCuts = mtry/ncol(X), numRandomTaskCuts = 1, verbose = FALSE,
  ...)
}
\arguments{
\item{Y}{Outcome variable}

\item{X}{Covariate dataframe}

\item{newX}{Optional dataframe to predict the outcome}

\item{family}{"gaussian" for regression, "binomial" for binary classification.}

\item{obsWeights}{Optional observation-level weights (supported but not tested)}

\item{id}{Optional id to group observations from the same unit (not used
currently).}

\item{ntree}{Number of trees (default 500).}

\item{mtry}{Number of features tested at each node. Default is ncol(x) / 3
for regression and sqrt(ncol(x)) for classification.}

\item{nodesize}{The size of leaves of the tree. Default is 5 for regression
and 1 for classification.}

\item{numRandomCuts}{the number of random cuts for each (randomly chosen)
feature (default 1, which corresponds to the official ExtraTrees method).
The higher the number of cuts the higher the chance of a good cut.}

\item{evenCuts}{if FALSE then cutting thresholds are uniformly sampled
(default). If TRUE then the range is split into even intervals (the number
of intervals is numRandomCuts) and a cut is uniformly sampled from each
interval.}

\item{numThreads}{the number of CPU threads to use (default is 1).}

\item{quantile}{if TRUE then quantile regression is performed (default is
FALSE), only for regression data. Then use predict(et, newdata, quantile=k)
to make predictions for k quantile.}

\item{subsetSizes}{subset size (one integer) or subset sizes (vector of
integers, requires subsetGroups), if supplied every tree is built from a
random subset of size subsetSizes. NULL means no subsetting, i.e. all
samples are used.}

\item{subsetGroups}{list specifying subset group for each sample: from
samples in group g, each tree will randomly select subsetSizes[g] samples.}

\item{tasks}{vector of tasks, integers from 1 and up. NULL if no multi-task
learning. (untested)}

\item{probOfTaskCuts}{probability of performing task cut at a node (default
mtry / ncol(x)). Used only if tasks is specified. (untested)}

\item{numRandomTaskCuts}{number of times task cut is performed at a node
(default 1). Used only if tasks is specified. (untested)}

\item{verbose}{Verbosity of model fitting.}

\item{...}{Any remaining arguments (not supported though).}
}
\description{
Supports the Extremely Randomized Trees package for SuperLearning, which is
a variant of random forest.
}
\details{
If Java runs out of memory: java.lang.OutOfMemoryError: Java heap space, then
(assuming you have free memory) you can increase the heap size by: options(
java.parameters = "-Xmx2g" ) before calling library(extraTrees),
}
\examples{

data(Boston, package = "MASS")
Y = Boston$medv
# Remove outcome from covariate dataframe.
X = Boston[, -14]

set.seed(1)

# Sample rows to speed up example.
row_subset = sample(nrow(X), 30)

sl = SuperLearner(Y[row_subset], X[row_subset, ], family = gaussian(),
cvControl = list(V = 2), SL.library = c("SL.mean", "SL.extraTrees"))

print(sl)

}
\references{
Geurts, P., Ernst, D., & Wehenkel, L. (2006). Extremely randomized trees.
Machine learning, 63(1), 3-42.

Simm, J., de Abril, I. M., & Sugiyama, M. (2014). Tree-based ensemble
multi-task learning method for classification and regression. IEICE
TRANSACTIONS on Information and Systems, 97(6), 1677-1681.
}
\seealso{
\code{\link[extraTrees]{extraTrees}}
  \code{\link{predict.SL.extraTrees}}
  \code{\link[extraTrees]{predict.extraTrees}}
}
