# Supplementary material for: Artificial Intelligence for Prognostic Scores in Oncology: a Benchmarking Study
Source: Front Artif Intell. 2021 Apr 16;4:625573. doi: 10.3389/frai.2021.625573 (PMC8086599; doi:10.3389/frai.2021.625573)
Supplement: Supplementary file 1 [file datasheet1.zip › SuperLearner/man/SL.kernelKnn.Rd]

% Generated by roxygen2: do not edit by hand
% Please edit documentation in R/SL.kernelKnn.R
\name{SL.kernelKnn}
\alias{SL.kernelKnn}
\title{SL wrapper for KernelKNN}
\usage{
SL.kernelKnn(Y, X, newX, family, k = 10, method = "euclidean",
  weights_function = NULL, extrema = F, h = 1, ...)
}
\arguments{
\item{Y}{Outcome variable}

\item{X}{Training dataframe}

\item{newX}{Test dataframe}

\item{family}{Gaussian or binomial}

\item{k}{Number of nearest neighbors to use}

\item{method}{Distance method, can be 'euclidean' (default), 'manhattan',
'chebyshev', 'canberra', 'braycurtis', 'pearson_correlation',
'simple_matching_coefficient', 'minkowski' (by default the order 'p' of the
minkowski parameter equals k), 'hamming', 'mahalanobis',
'jaccard_coefficient', 'Rao_coefficient'}

\item{weights_function}{Weighting method for combining the nearest neighbors.
Can be 'uniform' (default), 'triangular', 'epanechnikov', 'biweight',
'triweight', 'tricube', 'gaussian', 'cosine', 'logistic', 'gaussianSimple',
'silverman', 'inverse', 'exponential'.}

\item{extrema}{if TRUE then the minimum and maximum values from the
k-nearest-neighbors will be removed (can be thought as outlier removal).}

\item{h}{the bandwidth, applicable if the weights_function is not NULL.
Defaults to 1.0.}

\item{...}{Any additional parameters, not currently passed through.}
}
\value{
List with predictions and the original training data &
  hyperparameters.
}
\description{
Wrapper for a configurable implementation of k-nearest
  neighbors. Supports both binomial and gaussian outcome distributions.
}
\examples{

# Load a test dataset.
data(PimaIndiansDiabetes2, package = "mlbench")

data = PimaIndiansDiabetes2

# Omit observations with missing data.
data = na.omit(data)

Y_bin = as.numeric(data$diabetes)
X = subset(data, select = -diabetes)

set.seed(1)

sl = SuperLearner(Y_bin, X, family = binomial(),
                 SL.library = c("SL.mean", "SL.kernelKnn"))
sl

}
