# Supplementary material for: Artificial Intelligence for Prognostic Scores in Oncology: a Benchmarking Study
Source: Front Artif Intell. 2021 Apr 16;4:625573. doi: 10.3389/frai.2021.625573 (PMC8086599; doi:10.3389/frai.2021.625573)
Supplement: Supplementary file 1 [file datasheet1.zip › SuperLearner/man/SL.xgboost.Rd]

% Generated by roxygen2: do not edit by hand
% Please edit documentation in R/SL.xgboost.R
\name{SL.xgboost}
\alias{SL.xgboost}
\title{XGBoost SuperLearner wrapper}
\usage{
SL.xgboost(Y, X, newX, family, obsWeights, id, ntrees = 1000, max_depth = 4,
  shrinkage = 0.1, minobspernode = 10, params = list(), nthread = 1,
  verbose = 0, save_period = NULL, ...)
}
\arguments{
\item{Y}{Outcome variable}

\item{X}{Covariate dataframe}

\item{newX}{Optional dataframe to predict the outcome}

\item{family}{"gaussian" for regression, "binomial" for binary
classification, "multinomial" for multiple classification (not yet supported).}

\item{obsWeights}{Optional observation-level weights (supported but not tested)}

\item{id}{Optional id to group observations from the same unit (not used
currently).}

\item{ntrees}{How many trees to fit. Low numbers may underfit but high
numbers may overfit, depending also on the shrinkage.}

\item{max_depth}{How deep each tree can be. 1 means no interactions, aka tree
stubs.}

\item{shrinkage}{How much to shrink the predictions, in order to reduce
overfitting.}

\item{minobspernode}{Minimum observations allowed per tree node, after which
no more splitting will occur.}

\item{params}{Many other parameters can be customized. See
\url{https://xgboost.readthedocs.io/en/latest/parameter.html}}

\item{nthread}{How many threads (cores) should xgboost use. Generally we want
to keep this to 1 so that XGBoost does not compete with SuperLearner
parallelization.}

\item{verbose}{Verbosity of XGB fitting.}

\item{save_period}{How often (in tree iterations) to save current model to
disk during processing. If NULL does not save model, and if 0 saves model
at the end.}

\item{...}{Any remaining arguments (not supported though).}
}
\description{
Supports the Extreme Gradient Boosting package for SuperLearnering, which is
a variant of gradient boosted machines (GBM).
}
\details{
The performance of XGBoost, like GBM, is sensitive to the configuration
settings. Therefore it is best to create multiple configurations using
create.SL.xgboost and allow the SuperLearner to choose the best weights based
on cross-validated performance.

If you run into errors please first try installing the latest version of
XGBoost from drat as described here:
\url{https://xgboost.readthedocs.io/en/latest/build.html}
}
