# Supplementary material for: Artificial Intelligence for Prognostic Scores in Oncology: a Benchmarking Study
Source: Front Artif Intell. 2021 Apr 16;4:625573. doi: 10.3389/frai.2021.625573 (PMC8086599; doi:10.3389/frai.2021.625573)
Supplement: Supplementary file 1 [file datasheet1.zip › SuperLearner/NAMESPACE]

import(nnls)
exportPattern("^[^\\.]")

importFrom(stats, coef)
importFrom(stats, predict)
importFrom(graphics, plot)

importFrom("stats", "as.formula", "binomial", "cor.test", "dlogis", "formula", "gaussian", "glm", "lm", "loess", "loess.control", "model.matrix", "optim", "plogis", "pnorm", "predict.lm", "qnorm", "reorder", "sd", "step", "var", "weighted.mean")
importFrom("utils", "capture.output", "RShowDoc", "packageVersion")

S3method(print, SuperLearner)
S3method(coef, SuperLearner)
S3method(predict, SuperLearner)

S3method(print, CV.SuperLearner)
S3method(coef, CV.SuperLearner)
S3method(plot, CV.SuperLearner)
S3method(summary, CV.SuperLearner)
S3method(print, summary.CV.SuperLearner)

S3method(predict, SL.cox)
S3method(predict, SL.coxph.glmnet)
S3method(predict, SL.deepSurv)
S3method(predict, SL.gbm.surv)
S3method(predict, SL.randomForestSRC)
S3method(predict, SL.autoencoder.coxph)
S3method(predict, SL.RoPro)
S3method(predict, SuperLearner)
