# Supplementary material for: Artificial Intelligence for Prognostic Scores in Oncology: a Benchmarking Study
Source: Front Artif Intell. 2021 Apr 16;4:625573. doi: 10.3389/frai.2021.625573 (PMC8086599; doi:10.3389/frai.2021.625573)
Supplement: Supplementary file 1 [file datasheet1.zip › SuperLearner/R/method.R]

# outline for SuperLearner methods
# these should always have class 'SL.method'
#
# The SuperLearner method is a coupling of the estimation algorithm for the algorithm weights (coefficients) and the model to combine the algorithms
#
# 2 parts need to be included:
#   1) compute coefficients
#   2) compute predictions

method.template <- function() {
  out <- list(
  # require allows you to pass a character vector with required packages
  # use NULL if no required packages
  require = NULL,
  # computeCoef is a function that returns a list with three elements:
  # 1) coef: the weights (coefficients) for each algorithm
  # 2) cvRisk: the V-fold CV risk for each algorithm
  # 3) optimizer: (optional) the result object from the optimization of the weights.
  computeCoef = function(Z, Y, libraryNames, obsWeights, control, verbose, ...) {
    cvRisk <- numeric()
    coef <- numeric()
    out <- list(cvRisk = cvRisk, coef = coef, optimizer = NULL)
    return(out)
  },
  # computePred is a function that takes the weights and the predicted values from each algorithm in the library and combines them based on the model to output the super learner predicted values
  computePred = function(predY, coef, control, ...) {
    out <- crossprod(t(predY), coef)
    return(out)
  }
  )
  invisible(out)
}

write.method.template <- function(file = '', ...) {
  cat('method.template <- function() {\n  out <- list(\n    # require allows you to pass a character vector with required packages\n    # use NULL if no required packages\n    require = NULL,\n\n    # computeCoef is a function that returns a list with two elements:\n    # 1) coef: the weights (coefficients) for each algorithm\n    # 2) cvRisk: the V-fold CV risk for each algorithm\n    computeCoef = function(Z, Y, libraryNames, obsWeights, control, verbose, ...) {\n      cvRisk <- numeric()\n      coef <- numeric()\n      out <- list(cvRisk = cvRisk, coef = coef)\n      return(out)\n    },\n\n    # computePred is a function that takes the weights and the predicted values\n    # from each algorithm in the library and combines them based on the model to\n    # output the super learner predicted values\n    computePred = function(predY, coef, control, ...) {\n      out <- crossprod(t(predY), coef)\n      return(out)\n    }\n    )\n    invisible(out)\n  }', file = file, ...)
}

# method.c.index <- function() {
#   out <- list(
#   # require allows you to pass a character vector with required packages
#   # use NULL if no required packages
#   require = "survival",
#   # computeCoef is a function that returns a list with three elements:
#   # 1) coef: the weights (coefficients) for each algorithm
#   # 2) cvRisk: the V-fold CV risk for each algorithm
#   # 3) optimizer: (optional) the result object from the optimization of the weights.
#   computeCoef = function(Z, Y, libraryNames, obsWeights, control, verbose, ...) {
#     cvRisk <- numeric()
#     cvRisk <- apply(Z, 2, function(x) mean(obsWeights * (x - Y)^2))
#     coef <- numeric()
#     out <- list(cvRisk = cvRisk, coef = coef, optimizer = NULL)
#     return(out)
#   },
#   # computePred is a function that takes the weights and the predicted values from each algorithm in the library and combines them based on the model to output the super learner predicted values
#   computePred = function(predY, coef, control, ...) {
#     out <- crossprod(t(predY), coef)
#     return(out)
#   }
#   )
#   invisible(out)
# }

method.c.index <- function(nlopt_method = NULL, optim_method = "L-BFGS-B",
                       bounds = c(0, Inf), normalize = TRUE) {
  # Contributed by Erin LeDell
  if (!is.null(nlopt_method) && !is.null(optim_method)) {
    stop("Please supply either a nlopt or optim method; one of these must be set to NULL.")
  }

  if (!is.null(optim_method)) {
    if (!(optim_method %in% c("Nelder-Mead", "BFGS", "CG", "L-BFGS-B", "SANN"))) {
      stop("supplied 'optim_method' value not supported")
    }
    out <- list(
      require = 'survival',
      # computeCoef is a function that returns a list with two elements:
      # 1) coef: the weights (coefficients) for each algorithm
      # 2) cvRisk: the V-fold CV risk for each algorithm
      computeCoef = function(Z, Y, libraryNames, obsWeights, control, verbose,
                             errorsInLibrary = NULL,
                             ...) {
        .do_cindex <- function(Y, pred){

          data <- data.frame(
            Time = Y[, 1],
            status = Y[, 2],
            pred = -1*pred # Do negative because the models give the hazard. The hazard should be inversely proportional to the time to event
          )

          c.index <- survival::concordance(Surv(Time, status) ~ pred, data = data)$concordance

          message(c.index)

          return(c.index)
        }

        .cindexRisk <- function(par, Z, Y, ...) {
          # Calculate cv Risk, which is 1 - cvAUC (rank loss);
          # This is the general loss function that gets fed into optim as the "fn" argument
          # par is the weight/coef vector for ensemble in Super Learner.
          predictions <- crossprod(t(Z[, par != 0, drop = FALSE]), par[par != 0])
          # Now calculate cv risk (this is what we want to minimize)
          # Might change this to AUC only since we are currently not using folds arg...

          #message(par)

          c.index <- 1 - .do_cindex(Y, predictions) # We do 1- c.index since "optim" minimizes cost functions and we want to maximize
          # cvRisk <- 1 - cvAUC::cvAUC(predictions = predictions, labels = Y, folds = folds)$cvAUC
          return(c.index)
        }

        coef_init <- rep(1 / ncol(Z), ncol(Z))
        names(coef_init) <- libraryNames

        # Any algorithms with NA cvRisk will be restricted to 0 coefficient.
        # Otherwise algorithms with NA risk and all NA predictions can still receive
        # a positive coefficient. This does not bode well for this optimization
        # algorithm but we will handle anyway.
        if (sum(errorsInLibrary) > 0) {
          if (verbose) {
            cat("Removing failed learners:",
                paste(libraryNames[errorsInLibrary], collapse = ", "), "\n")
          }
          # Setting upper_bounds to 0 causes optim() to error out.
          # But this part isn't actually necessary.
          #upper_bounds[errorsInLibrary] = 0

          # Also update initial coefficients so that NA learners are set to 0.
          coef_init <- rep(1 / sum(!errorsInLibrary), ncol(Z))
          coef_init[errorsInLibrary] = 0
        }

        # optim function selects the value for par that minimizes .cvRisk_AUC (ie. rank loss)
        res <- optim(par = coef_init,
                     fn = .cindexRisk,
                     Z = Z,
                     Y = Y,
                     method = optim_method,
                     lower = bounds[1],
                     upper = bounds[2])
        if (res$convergence != 0) {
          warning(paste("optim didn't converge when estimating the super learner coefficients, reason (see ?optim): ", res$convergence, " optim message: ", res$message))
        }
        coef <- res$par
        if (anyNA(coef)) {
          warning("Some algorithms have weights of NA, setting to 0.")
          coef[is.na(coef)] <- 0
        }
        if (!sum(coef) > 0) warning("All algorithms have zero weight", call. = FALSE)
        if (normalize) coef <- coef / sum(coef)

        c.index <- apply(Z, 2, function(x) .do_cindex(Y = Y, pred = x))
        # If we update the getCoef function in SL to include 'folds' we can use the below auc instead
        # auc <- apply(Z, 2, function(x) cvAUC(x, labels=Y, folds=validRows)$cvAUC)
        c.index <- c.index  # rank loss

        names(coef) <- libraryNames
        out <- list(cvRisk = c.index, coef = coef, optimizer = res)
        return(out)
      },
      # computePred is a function that takes the weights and the predicted values from each algorithm in the library and combines them based on the model to output the super learner predicted values
      computePred = function(predY, coef, control, ...) {
        if (sum(coef != 0) == 0) {
          stop("All metalearner coefficients are zero, cannot compute prediction.")
        }
        out <- crossprod(t(predY[, coef != 0, drop = F]), coef[coef != 0])
        return(out)
      }
    )
#  } else if (length(nlopt_method) > 0) {
  } else if (!is.null(nlopt_method)) {
    nlopt_global <- c("NLOPT_GN_DIRECT",
                      "NLOPT_GN_DIRECT_L",
                      "NLOPT_GN_DIRECT_L_RAND",
                      "NLOPT_GN_DIRECT_NOSCAL",
                      "NLOPT_GN_DIRECT_L_NOSCAL",
                      "NLOPT_GN_DIRECT_L_RAND_NOSCAL",
                      "NLOPT_GN_ORIG_DIRECT",
                      "NLOPT_GN_ORIG_DIRECT_L",
                      "NLOPT_GN_CRS2_LM",
                      "NLOPT_GN_ISRES")
    nlopt_local <- c("NLOPT_LN_PRAXIS",
                     "NLOPT_LN_COBYLA",
                     "NLOPT_LN_NEWUOA_BOUND",
                     "NLOPT_LN_NELDERMEAD",
                     "NLOPT_LN_SBPLX",
                     "NLOPT_LN_BOBYQA")
    #if (length(intersect(nlopt_method, c(nlopt_global, nlopt_local))) == 0) {
    if (!(nlopt_method %in% c(nlopt_global, nlopt_local))) {
      stop("supplied 'nlopt_method' value not supported")
    }
    out <- list(
      require = c('survival', 'nloptr'),
      # computeCoef is a function that returns a list with two elements:
      # 1) coef: the weights (coefficients) for each algorithm
      # 2) cvRisk: the V-fold CV risk for each algorithm
      computeCoef = function(Z, Y, libraryNames, obsWeights, control, verbose, ...) {
        
        .do_cindex <- function(Y, pred){
          data <- data.frame(
            Time = Y[, 1],
            status = Y[, 2],
            pred = -1*pred # See explanation for the minus sign above in the "optim" part
          )

          c.index <- survival::concordance(Surv(Time, status) ~ pred, data = data)$concordance

          message(c.index)

          return(c.index)
        }

        .cindexRisk <- function(par, Z, Y) {
          # Calculate cv Risk, which is 1 - cvAUC (rank loss);
          # This is the general loss function that gets fed into optim as the "fn" argument
          # par is the weight/coef vector for ensemble in Super Learner.
          predictions <- crossprod(t(Z[, par != 0, drop = FALSE]), par[par != 0])
          # Now calculate cv risk (this is what we want to minimize)
          # Might change this to AUC only since we are currently not using folds arg...

          c.index <- .do_cindex(Y, predictions)

          message(c.index)
          # cvRisk <- 1 - cvAUC::cvAUC(predictions = predictions, labels = Y, folds = folds)$cvAUC
          return(c.index)
        }
        coef_init <- rep(1/ncol(Z), ncol(Z))
        names(coef_init) <- libraryNames
        # nloptr function selects the value for par that minimizes .cvRisk_AUC (ie. rank loss)
        res <- nloptr::nloptr(x0 = coef_init,
                      eval_f = .cindexRisk,
                      lb = rep(bounds[1], ncol(Z)),
                      ub = rep(bounds[2], ncol(Z)),
                      #eval_g_ineq = .constraint_ineq,
                      #eval_g_eq = .constraint_eq,
                      opts = list(algorithm = nlopt_method, xtol_rel = 1e-08),
                      Z = Z,
                      Y = Y)
        if (res$status < 1 || res$status > 4) {
      warning(res$message)
    }
        coef <- res$solution
        if (anyNA(coef)) {
          warning("Some algorithms have weights of NA, setting to 0.")
          coef[is.na(coef)] <- 0
        }
        if (!sum(coef) > 0) warning("All algorithms have zero weight", call. = FALSE)
        if (normalize) coef <- coef/sum(coef)
        c.index <- apply(Z, 2, function(x) .do_cindex(Y = Y, pred = x))
        # If we update the getCoef function in SL to include 'folds' we can use the below auc instead
        # auc <- apply(Z, 2, function(x) cvAUC(x, labels=Y, folds=validRows)$cvAUC)
        c.index <- 1 - c.index  # rank loss
        names(coef) <- libraryNames
        out <- list(cvRisk = c.index, coef = coef, optimizer = res)
        return(out)
      },
      # computePred is a function that takes the weights and the predicted values from each algorithm in the library and combines them based on the model to output the super learner predicted values
      computePred = function(predY, coef, control, ...) {
        out <- crossprod(t(predY), coef)
        return(out)
      }
    )
  } else {
    stop("Please supply an nlopt or optim method.")
  }
  invisible(out)
}


# examples:
method.convex1 <- function() {
  out <- list(
    require = NULL,
    computeCoef = function(Z, Y, libraryNames, obsWeights, control, verbose, ...) {
      # compute cvRisk
      cvRisk <- apply(Z, 2, function(x) concordance(survival::coxph(Y ~ x))$concordance) # should this be replaced with a log-likelihood?
      names(cvRisk) <- libraryNames

      # compute coef
      .convex.cox <- function(Y, Z, iter.max = 100, eps = 0.000001, toler = 0.000001){
  		iter = 1
  		status <- Y[, 2]
      time <- Y[, 1]
      censor.indx = which(status == 0)
      failure.indx = which(status == 1) # what about other values, should add some checks?
      censor.Z = Z[censor.indx, , drop = FALSE]
      failure.Z = Z[failure.indx, , drop = FALSE]
      n = length(Y)
      q = ncol(Z)
      t = sort(unique(time[failure.indx]))  # unique failure times in increasing order
      m = length(unique(t)) 
      D = lapply(1:m, function(i) which(time == t[i] & status==1))
      d = sapply(D, length)
      R = lapply(1:m, function(i) which(time >= t[i]))
      C = lapply(1:n, function(i) which(t < time[i]))
      l = function(beta){
        (sum(sapply(1:m, function(i) sum(beta * Z[D[[i]], ]) - d[i]*
                  log(sum(exp(beta*Z[R[[i]], , drop=FALSE]))))))
      }

      beta.tilda = rep(0, q) # start at 0 or equal weight?
      eta.tilda = beta.tilda %*% t(Z)
      
      while(iter < iter.max){
        beta_old = beta.tilda
        w = -sapply(1:n, function(i) 
          if(length(C[[i]])>0){
            sum(sapply(C[[i]], function(k) {
              (exp(eta.tilda[i])*sum(exp(eta.tilda[R[[k]]])) - 
                exp(eta.tilda[i])^2)*d[k] / sum(exp(eta.tilda[R[[k]]]))^2
            }))
          } else{0}
        )
          
          z = sapply(1:n, function(i) 
            if(length(C[[i]])>0){
              eta.tilda[i] - 1/w[i]*(status[i] - 
                                      exp(eta.tilda[i])*sum(sapply(C[[i]], function(k){
                                        d[k]/sum(exp(eta.tilda[R[[k]]]))
                                      })) )
            } else {0} 
            
          )      
    
    beta.hat = rep(0, q) #initialize beta.hat
    for (k in 1:q){
      if (k == 1){
        beta = beta.tilda
      } else {
        beta = c(beta.hat[1:(k-1)], beta.tilda[k:q])
      }
      numerator = as.vector((w*(z-rowSums(sweep(Z[, -k, drop = FALSE], 2, beta[-k], FUN='*')))) %*% Z[ , k, drop=FALSE])
      denominator = w %*% Z[, k, drop=FALSE]^2
      if(is.na(numerator)| is.na(denominator)){
        beta.hat[k] = 0.001
      }
      else{
        b = numerator/denominator
        beta.hat[k] = ifelse(b < 0, 0.001, b)
      }
    }
    beta.tilda = beta.hat/sum(beta.hat)
    eta.tilda = beta.tilda %*% t(Z)
    relative_diff = (abs(l(beta.tilda) - l(beta_old))/(abs(l(beta_old)) + eps))
    if (relative_diff < toler)
      break
    iter = iter + 1
    if (iter == iter.max ) {
    	if(verbose) {
    		message(paste('WARNING: algorithm did not converge in', iter.max, 'iterations.'))    		
    	}
    }

    print(paste("Iter:", iter))

  }
  beta.tilda = ifelse(beta.tilda < 0.001, 0, beta.tilda) # extra regularization for small coefficient estimates
  return (list(eta = eta.tilda, iter = iter, init = beta.hat, coef = beta.tilda, coef_old = beta_old, diff = relative_diff))
}
	  
  fit.convex.cox <- .convex.cox(Y = Y, Z = Z)

  out <- list(cvRisk = cvRisk, coef = fit.convex.cox$coef, optimizer = fit.convex.cox)
     return(out)
  },

    computePred = function(predY, coef, ...) {
      if (sum(coef != 0) == 0) {
        stop("All metalearner coefficients are zero, cannot compute prediction.")
      }
      # Restrict crossproduct to learners with non-zero coefficients.
      out <- crossprod(t(predY[, coef != 0, drop = FALSE]), coef[coef != 0])
      return(out)
    }
  )
  invisible(out)
}


method.convex2 <- function() {
  out <- list(
    require = NULL,
    computeCoef = function(Z, Y, libraryNames, obsWeights, control, verbose, ...) {
      # compute cvRisk
      cvRisk <- apply(Z, 2, function(x) concordance(survival::coxph(Y ~ x))$concordance) # should this be replaced with a log-likelihood?
      names(cvRisk) <- libraryNames

      # compute coef
	  .convex.cox_pair = function(Y, Z, iter.max = 100){
  eps = 0.000001
  Q = ncol(Z)
  cor_mat = abs(cor(Z))
  selected = as.numeric(sort(which(cor_mat == min(cor_mat), arr.ind = TRUE)[1,]))
  Orig.Z = Z
  Z.bar = Z[, -selected]
  Z = Z[, selected]  
  		status <- Y[, 2]
      time <- Y[, 1]
  censor.indx = which(status == 0)
  failure.indx = which(status == 1)
  failure.Z = Z[failure.indx, , drop = FALSE]
  n = length(Y)  
  q = ncol(Z)
  t = sort(unique(time[failure.indx]))  # unique failure times in increasing order
  m = length(unique(time[failure.indx])) 
  D = lapply(1:m, function(i) which(time == t[i] & status == 1))
  d = sapply(D, length)
  R = lapply(1:m, function(i) which(time >= t[i]))
  C = lapply(1:n, function(i) which(t < time[i]))
  l = function(beta){
    (sum(sapply(1:m, function(i) sum(beta * Z[D[[i]], ]) - d[i]*
                  log(sum(exp(beta*Z[R[[i]], , drop=FALSE]))))))
  }
  
  # initialize beta.tilda and eta.tilda
  beta.tilda = c(0,1)
  eta.tilda = beta.tilda %*% t(Z)
  
  beta.sequence = c()
  selected.sequence = selected
  
  for (ii in seq(Q-1)){
    iter = 1
    while(iter < iter.max){
      beta_old = beta.tilda
      w = -sapply(1:n, function(i) 
        if(length(C[[i]])>0){
          sum(sapply(C[[i]], function(k) {
            (exp(eta.tilda[i])*sum(exp(eta.tilda[R[[k]]])) - 
               exp(eta.tilda[i])^2)*d[k] / sum(exp(eta.tilda[R[[k]]]))^2
          }))
        } else{0}
      )
      
      z = sapply(1:n, function(i) 
        
        if(length(C[[i]])>0){
          eta.tilda[i] - 1/w[i]*(status[i] - 
                                   exp(eta.tilda[i])*sum(sapply(C[[i]], function(k){
                                     d[k]/sum(exp(eta.tilda[R[[k]]]))
                                   })) )
        } else {0} 
        
      )      
      
      if (isTRUE(all.equal(Z[,1],Z[,2]))){
        beta1.hat =0.001
      } else {
        numerator = sum(w*(Z[, 1] - Z[, 2])*(z - Z[,2]))
        denominator = sum(w*(Z[, 1] - Z[, 2])^2)
        beta1.hat = numerator/denominator
      }
      
      if (beta1.hat >0 & beta1.hat<1)
        beta1.tilda = beta1.hat
      
      if (beta1.hat < 0)
        beta1.tilda = 0.001
      
      if(beta1.hat > 1)
        beta1.tilda = 0.999
      
      
      beta2.tilda = 1 - beta1.tilda
      beta.tilda = c(beta1.tilda, beta2.tilda)
      eta.tilda = Z %*% beta.tilda
      
      relative_diff = (abs(l(beta.tilda) - l(beta_old))/(abs(l(beta_old)) + eps))
      if (relative_diff<0.000001)
        break
      
      iter = iter + 1
      if (iter == iter.max )
        message(paste('WARNING: algorithm did not converge in', 
                      iter.max, 'iterations.'))
    }
    
    ii = ii + 1
    selected = which.min(abs(cor(eta.tilda, Z.bar)))
    selected.sequence = c(selected.sequence, selected)
    beta.sequence = c(beta.sequence, beta.tilda)
    
    Z = matrix(c(eta.tilda, Z.bar[, selected]), ncol=2)
    Z.bar = Z.bar[, -selected, drop=FALSE]
  }
  
  index = seq(Q)
  index2 = selected.sequence[1:2]
  index = index[-index2]
  for (x in selected.sequence[3:Q]){
    index2 = c(index2, index[x])
    index = index[-x]
  }
  
  beta = rep(0,Q)
  beta[1] = beta.sequence[1]*prod(beta.sequence[seq(3, 2*Q-3,2)])
  beta[Q] = beta.sequence[length(beta.sequence)]
  for (i in 2:(Q-1)){
    beta[i] = beta.sequence[2*(i-1)]*prod(beta.sequence[seq(2*i-1, 2*(Q-1),2)])
  }
  
  Match = match(seq(Q), index2)
  beta.tilda = beta[Match]  
  beta.tilda_new = ifelse(beta.tilda <0.0005, 0, beta.tilda)
  eta.tilda = Orig.Z %*% beta.tilda
  eta.tilda_new = Orig.Z %*% beta.tilda_new
  
  	return (list (coef = beta.tilda, coef_new = beta.tilda_new, eta = eta.tilda, eta_new = eta.tilda_new, iter=iter) )
	}
	
	fit.convex.cox_pair <- .convex.cox_pair(Y = Y, Z= Z)
  out <- list(cvRisk = cvRisk, coef = fit.convex.cox_pair$coef, optimizer = fit.convex.cox_pair)
     return(out)
  },
    computePred = function(predY, coef, ...) {
      if (sum(coef != 0) == 0) {
        stop("All metalearner coefficients are zero, cannot compute prediction.")
      }
      # Restrict crossproduct to learners with non-zero coefficients.
      out <- crossprod(t(predY[, coef != 0, drop = FALSE]), coef[coef != 0])
      return(out)
    }
  )
  invisible(out)
}
