# Supplementary material for: Artificial Intelligence for Prognostic Scores in Oncology: a Benchmarking Study
Source: Front Artif Intell. 2021 Apr 16;4:625573. doi: 10.3389/frai.2021.625573 (PMC8086599; doi:10.3389/frai.2021.625573)
Supplement: Supplementary file 1 [file datasheet1.zip › SuperLearner/R/old models/SL.earth.R]

# earth {earth}
SL.earth <- function(Y, X, newX, family, obsWeights, id, degree = 2, penalty = 3, nk = max(21, 2*ncol(X) + 1), pmethod = "backward", nfold = 0, ncross = 1, minspan = 0, endspan = 0,...) {
  .SL.require('earth')
	if(family$family == "gaussian") {
		fit.earth <- earth::earth(x = X, y = Y, degree = degree, nk = nk, penalty = penalty, pmethod = pmethod, nfold = nfold, ncross = ncross, minspan = minspan, endspan = endspan)
	}
	if(family$family == "binomial") {
		fit.earth <- earth::earth(x = X, y = Y, degree = degree, nk = nk, penalty = penalty, pmethod = pmethod, nfold = nfold, ncross = ncross, minspan = minspan, endspan = endspan, glm = list(family = binomial))
	}
	pred <- predict(fit.earth, newdata = newX, type = "response")
	fit <- list(object = fit.earth)
	out <- list(pred = pred, fit = fit)
	class(out$fit) <- c("SL.earth")
	return(out)
}

# 
predict.SL.earth <- function(object, newdata,...) {
  .SL.require('earth')
	pred <- predict(object$object, newdata = newdata, type = "response")
	return(pred)
}
