# Supplementary material for: Artificial Intelligence for Prognostic Scores in Oncology: a Benchmarking Study
Source: Front Artif Intell. 2021 Apr 16;4:625573. doi: 10.3389/frai.2021.625573 (PMC8086599; doi:10.3389/frai.2021.625573)
Supplement: Supplementary file 1 [file datasheet1.zip › SuperLearner/R/old models/SL.ridge.R]

## lm.ridge{MASS}
# may want to change range lambda searches over
# will only work with guassian
SL.ridge <- function(Y, X, newX, family, lambda = seq(1, 20, .1), ...) {
	.SL.require('MASS')
	if(family$family=="binomial"){
		stop("Currently only works with gaussian data")
	}
	fit.ridge <- MASS::lm.ridge(Y ~ ., data = X, lambda = lambda)
	bestCoef <- as.matrix(coef(fit.ridge)[which.min(fit.ridge$GCV), ])
	m <- dim(newX)[1]
	newx.ridge <- as.matrix(cbind(rep(1, m), newX))
	pred <- newx.ridge %*% bestCoef
	fit <- list(bestCoef = bestCoef)
	out <- list(pred = pred, fit = fit)
	class(out$fit) <- c("SL.ridge")
	return(out)
}

predict.SL.ridge <- function(object, newdata,...){
  .SL.require('MASS')
	m <- dim(newdata)[1]
	newx.ridge <- as.matrix(cbind(rep(1, m), newdata))
	pred <- newx.ridge %*% object$bestCoef
	return(pred)
}
